# Supplementary material for: (Diethyl ether){1-[2-(1-methyl-1H-imidazol-2-yl-κN 3)-1,1-diphenyl­ethyl]-(1,2,3,3a,7a-η)-inden­yl}lithium(I)
Source: Acta Crystallogr Sect E Struct Rep Online. 2009 Apr 2;65(Pt 5):m478. doi: 10.1107/S1600536809011556 (PMC2977547; doi:10.1107/S1600536809011556)
Supplement: Supplementary file 1 [file e-65-0m478-sup1.cif]

##############################################################################
###                                                                        ###
###        Electronic paper (Acta Crystallographica Section E)             ###
###                                                                        ###
##############################################################################
#                                                                            #
# This CIF contains the data in a paper accepted for publication in Acta     #
# Crystallographica Section E. It conforms to the requirements of Notes      #
# for Authors for Section E, and has been peer reviewed under the auspices   #
# of the IUCr Commission on Journals.                                        #
#                                                                            #
# Full details of the Crystallographic Information File format               #
# are given in the paper "The Crystallographic Information File (CIF):       #
# a New Standard Archive File for Crystallography" by S. R. Hall, F. H.      #
# Allen and I. D. Brown [Acta Cryst. (1991), A47, 655-685].                  #
#                                                                            #
# The current version of the core CIF dictionary is obtainable from          #
# ftp://ftp.iucr.org/pub/cif_core.dic. The current version number is 2.4.    #
#                                                                            #
# Software is freely available for graphical display of the structure(s) in  #
# this CIF.  For information consult the CIF home page http://www.iucr.org/  #
# cif/home.html                                                              #
#                                                                            #
# This file may be used for bona fide research purposes within the           #
# scientific community so long as proper attribution is given to the journal # 
# article from which it was obtained.                                        #
#                                                                            #
##############################################################################
                                             
data_I
_audit_creation_method     SHELXL-97
_chemical_name_systematic
;
(Diethyl ether){1-[2-(1-methyl-1<i>H</i>-imidazol-2-yl-\k<i>N</i>^3^)-1,1-
diphenylethyl]-(1,2,3,3a,7a-\h)-indenyl}lithium(I)
;
_chemical_name_common     ?
_chemical_formula_moiety     'C31 H33 Li N2 O'
_chemical_formula_sum     'C31 H33 Li N2 O'
_chemical_formula_iupac     '[Li (C27 H23 N2) (C4 H10 O)]'
_chemical_formula_weight     456.53
_chemical_melting_point     ?
_symmetry_cell_setting     orthorhombic
_symmetry_space_group_name_H-M     'P b c a'
_symmetry_space_group_name_Hall     '-P 2ac 2ab'
loop_
    _symmetry_equiv_pos_as_xyz
    'x, y, z'
    '-x+1/2, -y, z+1/2'
    '-x, y+1/2, -z+1/2'
    'x+1/2, -y+1/2, -z'
    '-x, -y, -z'
    'x-1/2, y, -z-1/2'
    'x, -y-1/2, z-1/2'
    '-x-1/2, y-1/2, z'
_cell_length_a     19.620(2)
_cell_length_b     12.8763(13)
_cell_length_c     20.698(2)
_cell_angle_alpha     90.00
_cell_angle_beta     90.00
_cell_angle_gamma     90.00
_cell_volume     5229.0(9)
_cell_formula_units_Z     8
_cell_measurement_reflns_used     4629
_cell_measurement_theta_min     2.23
_cell_measurement_theta_max     20.958
_cell_measurement_temperature     293(2)
_exptl_crystal_description     prism
_exptl_crystal_colour     green
_exptl_crystal_size_max     0.32
_exptl_crystal_size_mid     0.21
_exptl_crystal_size_min     0.11
_exptl_crystal_density_diffrn     1.160
_exptl_crystal_density_meas     ?
_exptl_crystal_density_method     'not measured'
_exptl_crystal_F_000     1952
_exptl_absorpt_coefficient_mu     0.069
_exptl_absorpt_correction_type     multi-scan
_exptl_absorpt_process_details     '(SADABS; Sheldrick, 1996)'
_exptl_absorpt_correction_T_min     0.9783
_exptl_absorpt_correction_T_max     0.9924
_exptl_special_details
;
;
_diffrn_ambient_temperature     293(2)
_diffrn_radiation_type     MoK\a
_diffrn_radiation_wavelength     0.71073
_diffrn_radiation_source     'fine-focus sealed tube'
_diffrn_radiation_monochromator     graphite
_diffrn_measurement_device_type     'Bruker SMART APEX'
_diffrn_measurement_method     '\f and \w'
_diffrn_detector_area_resol_mean     ?
_diffrn_reflns_number     24751
_diffrn_reflns_av_R_equivalents     0.0558
_diffrn_reflns_av_sigmaI/netI     0.0627
_diffrn_reflns_theta_min     1.97
_diffrn_reflns_theta_max     25.00
_diffrn_reflns_theta_full     25.00
_diffrn_measured_fraction_theta_max     0.999
_diffrn_measured_fraction_theta_full     0.999
_diffrn_reflns_limit_h_min     -20
_diffrn_reflns_limit_h_max     23
_diffrn_reflns_limit_k_min     -15
_diffrn_reflns_limit_k_max     15
_diffrn_reflns_limit_l_min     -24
_diffrn_reflns_limit_l_max     24
_diffrn_standards_number     ?
_diffrn_standards_interval_count     ?
_diffrn_standards_interval_time     ?
_diffrn_standards_decay_%     ?
_refine_special_details
;
Refinement of <i>F</i>^2^ against ALL reflections. The weighted <i>R</i>-factor
<i>wR</i> and goodness of fit <i>S</i> are based on <i>F</i>^2^, conventional
<i>R</i>-factors <i>R</i> are based on <i>F</i>, with <i>F</i> set to zero for
negative <i>F</i>^2^. The threshold expression of <i>F</i>^2^ >
\s(<i>F</i>^2^) is used only for calculating <i>R</i>-factors(gt) <i>etc</i>.
and is not relevant to the choice of reflections for refinement.
<i>R</i>-factors based on <i>F</i>^2^ are statistically about twice as large
as those based on <i>F</i>, and <i>R</i>- factors based on ALL data will be
even larger.
;
_reflns_number_total     4595
_reflns_number_gt     2357
_reflns_threshold_expression     I>2\s(I)
_refine_ls_structure_factor_coef     Fsqd
_refine_ls_matrix_type     full
_refine_ls_R_factor_all     0.1114
_refine_ls_R_factor_gt     0.0481
_refine_ls_wR_factor_gt     0.1315
_refine_ls_wR_factor_ref     0.1522
_refine_ls_goodness_of_fit_ref     1.019
_refine_ls_restrained_S_all     1.021
_refine_ls_number_reflns     4595
_refine_ls_number_parameters     320
_refine_ls_number_restraints     7
_refine_ls_hydrogen_treatment     constr
_refine_ls_weighting_scheme     calc
_refine_ls_weighting_details
                 'calc w=1/[\s^2^(Fo^2^)+(0.0739P)^2^] where P=(Fo^2^+2Fc^2^)/3'
_atom_sites_solution_hydrogens     geom
_atom_sites_solution_primary     direct
_atom_sites_solution_secondary     difmap
_refine_ls_shift/su_max     0.000
_refine_ls_shift/su_mean     0.000
_refine_diff_density_max     0.316
_refine_diff_density_min     -0.196
_refine_ls_extinction_method     'SHELXL97 (Sheldrick, 2008)'
_refine_ls_extinction_coef     0.0022(5)
_refine_ls_extinction_expression
                                  'Fc^*^=kFc[1+0.001xFc^2^\l^3^/sin(2\q)]^-1/4^'
loop_
    _atom_type_symbol
    _atom_type_description
    _atom_type_scat_dispersion_real
    _atom_type_scat_dispersion_imag
    _atom_type_scat_source
    'C' 'C' 0.0033 0.0016
                         'International Tables Vol C Tables 4.2.6.8 and 6.1.1.4'
    'H' 'H' 0.0000 0.0000
                         'International Tables Vol C Tables 4.2.6.8 and 6.1.1.4'
    'Li' 'Li' -0.0003 0.0001
                         'International Tables Vol C Tables 4.2.6.8 and 6.1.1.4'
    'N' 'N' 0.0061 0.0033
                         'International Tables Vol C Tables 4.2.6.8 and 6.1.1.4'
    'O' 'O' 0.0106 0.0060
                         'International Tables Vol C Tables 4.2.6.8 and 6.1.1.4'
_computing_data_collection     'APEX2 (Bruker, 2007)'
_computing_cell_refinement     'SAINT (Bruker, 2007)'
_computing_data_reduction     'SAINT (Bruker, 2007)'
_computing_structure_solution     'SHELXS97 (Sheldrick, 2008)'
_computing_structure_refinement     'SHELXL97 (Sheldrick, 2008)'
_computing_molecular_graphics     'SHELXTL (Sheldrick, 2008)'
_computing_publication_material     'SHELXL97 (Sheldrick, 2008)'
loop_
    _atom_site_type_symbol
    _atom_site_label
    _atom_site_fract_x
    _atom_site_fract_y
    _atom_site_fract_z
    _atom_site_U_iso_or_equiv
    _atom_site_adp_type
    _atom_site_calc_flag
    _atom_site_refinement_flags
    _atom_site_occupancy
    _atom_site_disorder_assembly
    _atom_site_disorder_group
    Li Li1 0.13031(19) 0.1533(3) 0.39839(18) 0.0771(11) Uani d . 1 . .
    N N1 0.07860(10) -0.12724(15) 0.31605(9) 0.0698(6) Uani d . 1 . .
    N N2 0.09933(9) 0.00828(15) 0.37892(9) 0.0687(5) Uani d . 1 . .
    C C1 0.12154(11) -0.04750(18) 0.32932(10) 0.0599(6) Uani d . 1 . .
    C C2 0.02674(13) -0.1227(2) 0.35940(13) 0.0855(8) Uani d . 1 . .
    H H2 -0.0111 -0.1685 0.3622 0.103 Uiso calc R 1 . .
    C C3 0.03967(13) -0.0401(2) 0.39760(13) 0.0844(8) Uani d . 1 . .
    H H3 0.0116 -0.0183 0.4325 0.101 Uiso calc R 1 . .
    C C4 0.08482(13) -0.2031(2) 0.26429(13) 0.0920(8) Uani d . 1 . .
    H H4A 0.0831 -0.1675 0.2225 0.138 Uiso calc R 1 . .
    H H4B 0.0472 -0.2530 0.2671 0.138 Uiso calc R 1 . .
    H H4C 0.1283 -0.2399 0.2684 0.138 Uiso calc R 1 . .
    C C5 0.18531(10) -0.02763(18) 0.29257(10) 0.0609(6) Uani d . 1 . .
    H H5A 0.1939 -0.0875 0.2637 0.073 Uiso calc R 1 . .
    H H5B 0.2237 -0.0236 0.3235 0.073 Uiso calc R 1 . .
    C C6 0.18485(9) 0.07348(17) 0.25096(9) 0.0568(6) Uani d . 1 . .
    C C11 0.17977(10) 0.16801(17) 0.29535(9) 0.0578(6) Uani d . 1 . .
    C C12 0.13052(12) 0.24721(19) 0.29777(11) 0.0704(6) Uani d . 1 . .
    H H12 0.0918 0.2513 0.2703 0.084 Uiso calc R 1 . .
    C C13 0.14622(13) 0.31901(19) 0.34603(12) 0.0781(7) Uani d . 1 . .
    H H13 0.1199 0.3782 0.3573 0.094 Uiso calc R 1 . .
    C C14 0.20755(13) 0.2886(2) 0.37489(11) 0.0714(7) Uani d . 1 . .
    C C15 0.22949(11) 0.19385(19) 0.34335(10) 0.0629(6) Uani d . 1 . .
    C C16 0.29167(12) 0.1485(2) 0.36330(10) 0.0745(7) Uani d . 1 . .
    H H16 0.3073 0.0864 0.3434 0.089 Uiso calc R 1 . .
    C C17 0.32949(13) 0.1942(3) 0.41150(13) 0.0918(9) Uani d . 1 . .
    H H17 0.3714 0.1636 0.4243 0.110 Uiso calc R 1 . .
    C C18 0.30745(17) 0.2848(3) 0.44184(12) 0.0943(9) Uani d . 1 . .
    H H18 0.3344 0.3143 0.4753 0.113 Uiso calc R 1 . .
    C C19 0.24817(16) 0.3318(2) 0.42462(12) 0.0883(8) Uani d . 1 . .
    H H19 0.2340 0.3935 0.4459 0.106 Uiso calc R 1 . .
    C C21 0.12573(10) 0.06018(17) 0.20274(10) 0.0585(6) Uani d . 1 . .
    C C22 0.05774(11) 0.06908(17) 0.22160(11) 0.0648(6) Uani d . 1 . .
    H H22 0.0473 0.0915 0.2642 0.078 Uiso calc R 1 . .
    C C23 0.00511(12) 0.0457(2) 0.17914(14) 0.0782(7) Uani d . 1 . .
    H H23 -0.0408 0.0522 0.1932 0.094 Uiso calc R 1 . .
    C C24 0.01830(14) 0.0137(2) 0.11771(14) 0.0860(8) Uani d . 1 . .
    H H24 -0.0180 -0.0008 0.0887 0.103 Uiso calc R 1 . .
    C C25 0.08479(14) 0.0028(2) 0.09833(12) 0.0858(8) Uani d . 1 . .
    H H25 0.0946 -0.0209 0.0559 0.103 Uiso calc R 1 . .
    C C26 0.13787(12) 0.02615(19) 0.14016(10) 0.0714(7) Uani d . 1 . .
    H H26 0.1835 0.0187 0.1256 0.086 Uiso calc R 1 . .
    C C31 0.25269(11) 0.0834(2) 0.21395(9) 0.0674(7) Uani d . 1 . .
    C C32 0.26254(12) 0.1724(2) 0.17666(11) 0.0826(8) Uani d . 1 . .
    H H32 0.2280 0.2241 0.1751 0.099 Uiso calc R 1 . .
    C C33 0.32247(17) 0.1862(3) 0.14166(13) 0.1068(11) Uani d . 1 . .
    H H33 0.3284 0.2460 0.1154 0.128 Uiso calc R 1 . .
    C C34 0.37300(17) 0.1127(4) 0.14541(17) 0.1193(14) Uani d . 1 . .
    H H34 0.4143 0.1226 0.1222 0.143 Uiso calc R 1 . .
    C C35 0.36456(14) 0.0259(3) 0.18195(15) 0.1050(11) Uani d . 1 . .
    H H35 0.4001 -0.0241 0.1842 0.126 Uiso calc R 1 . .
    C C36 0.30438(11) 0.0097(2) 0.21600(11) 0.0798(7) Uani d . 1 . .
    H H36 0.2986 -0.0518 0.2407 0.096 Uiso calc R 1 . .
    O O1 0.10490(8) 0.17992(15) 0.49122(8) 0.0859(5) Uani d U 1 . .
    C C41 0.06321(18) 0.2679(2) 0.50301(14) 0.1134(10) Uani d U 1 . .
    H H41A 0.0871 0.3319 0.4893 0.136 Uiso calc R 1 . .
    H H41B 0.0530 0.2735 0.5497 0.136 Uiso calc R 1 . .
    C C42 -0.00153(17) 0.2555(3) 0.46558(18) 0.1471(15) Uani d U 1 . .
    H H42A 0.0086 0.2570 0.4192 0.221 Uiso calc R 1 . .
    H H42C -0.0327 0.3123 0.4763 0.221 Uiso calc R 1 . .
    H H42B -0.0228 0.1890 0.4767 0.221 Uiso calc R 1 . .
    C C43 0.15656(18) 0.1729(3) 0.54066(14) 0.1278(12) Uani d U 1 . .
    H H43B 0.1350 0.1640 0.5835 0.153 Uiso calc R 1 . .
    H H43A 0.1841 0.2373 0.5415 0.153 Uiso calc R 1 . .
    C C44 0.19980(19) 0.0846(4) 0.52646(17) 0.1513(16) Uani d U 1 . .
    H H44A 0.2289 0.1009 0.4893 0.227 Uiso calc R 1 . .
    H H44B 0.1714 0.0242 0.5163 0.227 Uiso calc R 1 . .
    H H44C 0.2283 0.0691 0.5641 0.227 Uiso calc R 1 . .
loop_
    _atom_site_aniso_label
    _atom_site_aniso_U_11
    _atom_site_aniso_U_22
    _atom_site_aniso_U_33
    _atom_site_aniso_U_12
    _atom_site_aniso_U_13
    _atom_site_aniso_U_23
    Li1 0.073(3) 0.080(3) 0.079(2) -0.002(2) 0.0148(19) 0.000(2)
    N1 0.0699(13) 0.0588(14) 0.0808(13) -0.0005(11) 0.0005(10) 0.0118(11)
    N2 0.0691(12) 0.0674(13) 0.0694(11) 0.0065(11) 0.0155(10) 0.0098(10)
    C1 0.0592(14) 0.0545(15) 0.0658(13) 0.0027(12) 0.0029(11) 0.0134(11)
    C2 0.0740(18) 0.080(2) 0.1020(19) -0.0060(15) 0.0127(16) 0.0216(17)
    C3 0.0792(18) 0.084(2) 0.0903(18) 0.0069(15) 0.0261(14) 0.0216(16)
    C4 0.105(2) 0.0691(18) 0.101(2) -0.0129(15) -0.0075(16) -0.0036(16)
    C5 0.0561(13) 0.0621(15) 0.0644(13) 0.0083(11) 0.0015(10) 0.0001(11)
    C6 0.0505(12) 0.0647(15) 0.0553(11) 0.0039(10) 0.0036(10) 0.0076(10)
    C11 0.0573(13) 0.0586(15) 0.0576(12) -0.0002(11) 0.0056(10) 0.0064(11)
    C12 0.0753(16) 0.0618(16) 0.0741(15) 0.0017(13) -0.0015(12) 0.0108(13)
    C13 0.096(2) 0.0555(16) 0.0830(16) 0.0026(14) 0.0119(15) 0.0007(13)
    C14 0.0816(18) 0.0638(17) 0.0689(15) -0.0199(14) 0.0126(13) 0.0063(13)
    C15 0.0610(14) 0.0717(17) 0.0559(12) -0.0118(12) 0.0086(11) 0.0047(11)
    C16 0.0617(15) 0.098(2) 0.0638(13) -0.0071(13) 0.0041(12) 0.0044(13)
    C17 0.0727(17) 0.131(3) 0.0716(16) -0.0215(18) -0.0024(14) 0.0006(17)
    C18 0.098(2) 0.113(3) 0.0716(17) -0.040(2) 0.0002(16) -0.0015(18)
    C19 0.108(2) 0.081(2) 0.0754(17) -0.0330(18) 0.0137(16) -0.0046(14)
    C21 0.0571(14) 0.0577(15) 0.0606(13) 0.0016(10) -0.0011(10) 0.0089(11)
    C22 0.0566(14) 0.0634(16) 0.0743(14) 0.0019(11) -0.0034(12) 0.0054(12)
    C23 0.0599(15) 0.0754(19) 0.0991(19) 0.0021(13) -0.0080(14) 0.0075(15)
    C24 0.0766(19) 0.089(2) 0.0928(19) -0.0124(15) -0.0246(15) 0.0046(16)
    C25 0.097(2) 0.092(2) 0.0691(16) -0.0149(16) -0.0119(14) -0.0037(14)
    C26 0.0684(16) 0.0810(18) 0.0648(14) -0.0056(13) -0.0023(12) 0.0010(12)
    C31 0.0559(14) 0.0929(19) 0.0535(12) -0.0075(13) 0.0004(11) -0.0026(13)
    C32 0.0733(17) 0.107(2) 0.0674(14) -0.0184(15) 0.0080(12) 0.0037(15)
    C33 0.102(2) 0.145(3) 0.0737(17) -0.044(2) 0.0214(17) -0.0050(18)
    C34 0.075(2) 0.185(4) 0.099(2) -0.038(2) 0.0293(19) -0.045(3)
    C35 0.0653(19) 0.158(3) 0.092(2) 0.0040(19) 0.0110(16) -0.038(2)
    C36 0.0557(15) 0.115(2) 0.0692(15) 0.0071(15) 0.0063(12) -0.0151(14)
    O1 0.0886(12) 0.0925(14) 0.0765(11) 0.0028(10) 0.0090(9) 0.0092(9)
    C41 0.157(3) 0.084(2) 0.100(2) 0.008(2) 0.0438(19) -0.0075(17)
    C42 0.115(3) 0.135(3) 0.191(4) 0.033(2) 0.034(2) 0.039(3)
    C43 0.129(3) 0.180(4) 0.0742(18) -0.011(2) 0.0022(17) 0.020(2)
    C44 0.125(3) 0.208(4) 0.121(3) 0.041(3) 0.012(2) 0.070(3)
_geom_special_details
;
All e.s.d.'s (except the e.s.d. in the dihedral angle between two l.s. planes)
are estimated using the full covariance matrix. The cell e.s.d.'s are taken
into account individually in the estimation of e.s.d.'s in distances, angles
and torsion angles; correlations between e.s.d.'s in cell parameters are only
used when they are defined by crystal symmetry. An approximate (isotropic)
treatment of cell e.s.d.'s is used for estimating e.s.d.'s involving l.s.
planes.
;
loop_
    _geom_bond_atom_site_label_1
    _geom_bond_atom_site_label_2
    _geom_bond_site_symmetry_2
    _geom_bond_distance
    _geom_bond_publ_flag
    Li1 N2 . 2.004(5) y
    Li1 O1 . 2.015(4) y
    Li1 C15 . 2.315(4) n
    Li1 C11 . 2.351(4) n
    Li1 C14 . 2.360(5) n
    Li1 C12 . 2.408(5) n
    Li1 C13 . 2.414(5) n
    Li Cp . 2.041(4) y
    N1 C1 . 1.356(3) n
    N1 C2 . 1.358(3) n
    N1 C4 . 1.455(3) n
    N2 C1 . 1.326(3) n
    N2 C3 . 1.381(3) n
    C1 C5 . 1.486(3) n
    C2 C3 . 1.349(4) n
    C2 H2 . 0.9500 n
    C3 H3 . 0.9500 n
    C4 H4A . 0.9800 n
    C4 H4B . 0.9800 n
    C4 H4C . 0.9800 n
    C5 C6 . 1.561(3) n
    C5 H5A . 0.9900 n
    C5 H5B . 0.9900 n
    C6 C11 . 1.528(3) n
    C6 C21 . 1.540(3) n
    C6 C31 . 1.541(3) n
    C11 C12 . 1.406(3) n
    C11 C15 . 1.431(3) n
    C12 C13 . 1.396(3) n
    C12 H12 . 0.9500 n
    C13 C14 . 1.399(3) n
    C13 H13 . 0.9500 n
    C14 C19 . 1.416(3) n
    C14 C15 . 1.449(3) n
    C15 C16 . 1.414(3) n
    C16 C17 . 1.376(3) n
    C16 H16 . 0.9500 n
    C17 C18 . 1.393(4) n
    C17 H17 . 0.9500 n
    C18 C19 . 1.359(4) n
    C18 H18 . 0.9500 n
    C19 H19 . 0.9500 n
    C21 C26 . 1.388(3) n
    C21 C22 . 1.395(3) n
    C22 C23 . 1.389(3) n
    C22 H22 . 0.9500 n
    C23 C24 . 1.361(3) n
    C23 H23 . 0.9500 n
    C24 C25 . 1.372(3) n
    C24 H24 . 0.9500 n
    C25 C26 . 1.387(3) n
    C25 H25 . 0.9500 n
    C26 H26 . 0.9500 n
    C31 C36 . 1.390(3) n
    C31 C32 . 1.395(3) n
    C32 C33 . 1.393(3) n
    C32 H32 . 0.9500 n
    C33 C34 . 1.373(5) n
    C33 H33 . 0.9500 n
    C34 C35 . 1.359(5) n
    C34 H34 . 0.9500 n
    C35 C36 . 1.391(4) n
    C35 H35 . 0.9500 n
    C36 H36 . 0.9500 n
    O1 C41 . 1.419(3) n
    O1 C43 . 1.443(3) n
    C41 C42 . 1.496(4) n
    C41 H41A . 0.9900 n
    C41 H41B . 0.9900 n
    C42 H42A . 0.9800 n
    C42 H42C . 0.9800 n
    C42 H42B . 0.9800 n
    C43 C44 . 1.448(5) n
    C43 H43B . 0.9900 n
    C43 H43A . 0.9900 n
    C44 H44A . 0.9800 n
    C44 H44B . 0.9800 n
    C44 H44C . 0.9800 n
loop_
    _geom_angle_atom_site_label_1
    _geom_angle_atom_site_label_2
    _geom_angle_atom_site_label_3
    _geom_angle_site_symmetry_1
    _geom_angle_site_symmetry_3
    _geom_angle
    _geom_angle_publ_flag
    N2 Li1 O1 . . 105.98(19) y
    N2 Li1 C15 . . 111.48(19) n
    O1 Li1 C15 . . 129.7(2) n
    N2 Li1 C11 . . 91.03(16) n
    O1 Li1 C11 . . 162.5(2) n
    C15 Li1 C11 . . 35.73(9) n
    N2 Li1 C14 . . 147.2(2) n
    O1 Li1 C14 . . 103.28(19) n
    C15 Li1 C14 . . 36.10(10) n
    C11 Li1 C14 . . 59.22(12) n
    N2 Li1 C12 . . 107.12(19) n
    O1 Li1 C12 . . 137.7(2) n
    C15 Li1 C12 . . 57.28(12) n
    C11 Li1 C12 . . 34.33(9) n
    C14 Li1 C12 . . 56.62(12) n
    N2 Li1 C13 . . 140.6(2) n
    O1 Li1 C13 . . 108.04(19) n
    C15 Li1 C13 . . 58.04(13) n
    C11 Li1 C13 . . 57.85(12) n
    C14 Li1 C13 . . 34.06(10) n
    C12 Li1 C13 . . 33.64(10) n
    C1 N1 C2 . . 107.4(2) n
    C1 N1 C4 . . 127.3(2) n
    C2 N1 C4 . . 125.3(2) n
    C1 N2 C3 . . 104.5(2) n
    C1 N2 Li1 . . 124.08(18) n
    C3 N2 Li1 . . 128.4(2) n
    N2 C1 N1 . . 111.26(19) n
    N2 C1 C5 . . 125.4(2) n
    N1 C1 C5 . . 123.3(2) n
    C3 C2 N1 . . 106.3(2) n
    C3 C2 H2 . . 126.8 n
    N1 C2 H2 . . 126.8 n
    C2 C3 N2 . . 110.5(2) y
    C2 C3 H3 . . 124.7 n
    N2 C3 H3 . . 124.7 n
    N1 C4 H4A . . 109.5 n
    N1 C4 H4B . . 109.5 n
    H4A C4 H4B . . 109.5 n
    N1 C4 H4C . . 109.5 n
    H4A C4 H4C . . 109.5 n
    H4B C4 H4C . . 109.5 n
    C1 C5 C6 . . 114.90(16) n
    C1 C5 H5A . . 108.5 n
    C6 C5 H5A . . 108.5 n
    C1 C5 H5B . . 108.5 n
    C6 C5 H5B . . 108.5 n
    H5A C5 H5B . . 107.5 n
    C11 C6 C21 . . 115.41(16) n
    C11 C6 C31 . . 106.80(17) n
    C21 C6 C31 . . 109.73(16) n
    C11 C6 C5 . . 109.45(16) n
    C21 C6 C5 . . 105.62(16) n
    C31 C6 C5 . . 109.79(17) n
    C12 C11 C15 . . 106.0(2) n
    C12 C11 C6 . . 130.09(19) n
    C15 C11 C6 . . 123.91(19) n
    C12 C11 Li1 . . 75.08(16) n
    C15 C11 Li1 . . 70.76(14) n
    C6 C11 Li1 . . 120.53(17) n
    C13 C12 C11 . . 110.8(2) n
    C13 C12 Li1 . . 73.38(17) n
    C11 C12 Li1 . . 70.59(15) n
    C13 C12 H12 . . 124.6 n
    C11 C12 H12 . . 124.6 n
    Li1 C12 H12 . . 123.0 n
    C12 C13 C14 . . 108.1(2) n
    C12 C13 Li1 . . 72.97(17) n
    C14 C13 Li1 . . 70.87(16) n
    C12 C13 H13 . . 126.0 n
    C14 C13 H13 . . 126.0 n
    Li1 C13 H13 . . 121.9 n
    C13 C14 C19 . . 133.2(3) n
    C13 C14 C15 . . 107.4(2) n
    C19 C14 C15 . . 119.4(3) n
    C13 C14 Li1 . . 75.07(17) n
    C19 C14 Li1 . . 120.11(18) n
    C15 C14 Li1 . . 70.24(15) n
    C16 C15 C11 . . 134.0(2) n
    C16 C15 C14 . . 118.2(2) n
    C11 C15 C14 . . 107.8(2) n
    C16 C15 Li1 . . 119.22(18) n
    C11 C15 Li1 . . 73.52(15) n
    C14 C15 Li1 . . 73.66(16) n
    C17 C16 C15 . . 120.0(3) n
    C17 C16 H16 . . 120.0 n
    C15 C16 H16 . . 120.0 n
    C16 C17 C18 . . 121.2(3) n
    C16 C17 H17 . . 119.4 n
    C18 C17 H17 . . 119.4 n
    C19 C18 C17 . . 121.4(3) n
    C19 C18 H18 . . 119.3 n
    C17 C18 H18 . . 119.3 n
    C18 C19 C14 . . 119.8(3) n
    C18 C19 H19 . . 120.1 n
    C14 C19 H19 . . 120.1 n
    C26 C21 C22 . . 116.83(19) n
    C26 C21 C6 . . 120.71(18) n
    C22 C21 C6 . . 122.00(18) n
    C23 C22 C21 . . 121.1(2) n
    C23 C22 H22 . . 119.5 n
    C21 C22 H22 . . 119.5 n
    C24 C23 C22 . . 121.0(2) n
    C24 C23 H23 . . 119.5 n
    C22 C23 H23 . . 119.5 n
    C23 C24 C25 . . 119.0(2) n
    C23 C24 H24 . . 120.5 n
    C25 C24 H24 . . 120.5 n
    C24 C25 C26 . . 120.6(2) n
    C24 C25 H25 . . 119.7 n
    C26 C25 H25 . . 119.7 n
    C25 C26 C21 . . 121.5(2) n
    C25 C26 H26 . . 119.3 n
    C21 C26 H26 . . 119.3 n
    C36 C31 C32 . . 118.5(2) n
    C36 C31 C6 . . 123.9(2) n
    C32 C31 C6 . . 117.6(2) n
    C33 C32 C31 . . 120.6(3) n
    C33 C32 H32 . . 119.7 n
    C31 C32 H32 . . 119.7 n
    C34 C33 C32 . . 119.5(3) n
    C34 C33 H33 . . 120.3 n
    C32 C33 H33 . . 120.3 n
    C35 C34 C33 . . 120.7(3) n
    C35 C34 H34 . . 119.7 n
    C33 C34 H34 . . 119.7 n
    C34 C35 C36 . . 120.6(3) n
    C34 C35 H35 . . 119.7 n
    C36 C35 H35 . . 119.7 n
    C31 C36 C35 . . 120.1(3) n
    C31 C36 H36 . . 119.9 n
    C35 C36 H36 . . 119.9 n
    C41 O1 C43 . . 109.5(3) n
    C41 O1 Li1 . . 116.3(2) n
    C43 O1 Li1 . . 119.5(2) n
    O1 C41 C42 . . 108.4(3) n
    O1 C41 H41A . . 110.0 n
    C42 C41 H41A . . 110.0 n
    O1 C41 H41B . . 110.0 n
    C42 C41 H41B . . 110.0 n
    H41A C41 H41B . . 108.4 n
    C41 C42 H42A . . 109.5 n
    C41 C42 H42C . . 109.5 n
    H42A C42 H42C . . 109.5 n
    C41 C42 H42B . . 109.5 n
    H42A C42 H42B . . 109.5 n
    H42C C42 H42B . . 109.5 n
    O1 C43 C44 . . 108.5(3) n
    O1 C43 H43B . . 110.0 n
    C44 C43 H43B . . 110.0 n
    O1 C43 H43A . . 110.0 n
    C44 C43 H43A . . 110.0 n
    H43B C43 H43A . . 108.4 n
    C43 C44 H44A . . 109.5 n
    C43 C44 H44B . . 109.5 n
    H44A C44 H44B . . 109.5 n
    C43 C44 H44C . . 109.5 n
    H44A C44 H44C . . 109.5 n
    H44B C44 H44C . . 109.5 n
loop_
    _geom_torsion_atom_site_label_1
    _geom_torsion_atom_site_label_2
    _geom_torsion_atom_site_label_3
    _geom_torsion_atom_site_label_4
    _geom_torsion_site_symmetry_1
    _geom_torsion_site_symmetry_2
    _geom_torsion_site_symmetry_3
    _geom_torsion_site_symmetry_4
    _geom_torsion
    _geom_torsion_publ_flag
    O1 Li1 N2 C1 . . . . -162.01(19) n
    C15 Li1 N2 C1 . . . . -16.2(3) n
    C11 Li1 N2 C1 . . . . 13.9(3) n
    C14 Li1 N2 C1 . . . . -9.5(5) n
    C12 Li1 N2 C1 . . . . 44.7(3) n
    C13 Li1 N2 C1 . . . . 49.1(4) n
    O1 Li1 N2 C3 . . . . 40.8(3) n
    C15 Li1 N2 C3 . . . . -173.4(2) n
    C11 Li1 N2 C3 . . . . -143.4(2) n
    C14 Li1 N2 C3 . . . . -166.7(3) n
    C12 Li1 N2 C3 . . . . -112.6(2) n
    C13 Li1 N2 C3 . . . . -108.1(3) n
    C3 N2 C1 N1 . . . . 0.5(2) n
    Li1 N2 C1 N1 . . . . -161.28(19) n
    C3 N2 C1 C5 . . . . -179.0(2) n
    Li1 N2 C1 C5 . . . . 19.3(3) n
    C2 N1 C1 N2 . . . . -0.4(2) n
    C4 N1 C1 N2 . . . . 178.2(2) n
    C2 N1 C1 C5 . . . . 179.1(2) n
    C4 N1 C1 C5 . . . . -2.3(3) n
    C1 N1 C2 C3 . . . . 0.1(3) n
    C4 N1 C2 C3 . . . . -178.5(2) n
    N1 C2 C3 N2 . . . . 0.1(3) n
    C1 N2 C3 C2 . . . . -0.4(3) n
    Li1 N2 C3 C2 . . . . 160.3(2) n
    N2 C1 C5 C6 . . . . -68.5(3) n
    N1 C1 C5 C6 . . . . 112.1(2) n
    C1 C5 C6 C11 . . . . 64.7(2) n
    C1 C5 C6 C21 . . . . -60.1(2) n
    C1 C5 C6 C31 . . . . -178.38(18) n
    C21 C6 C11 C12 . . . . -2.4(3) n
    C31 C6 C11 C12 . . . . 119.9(2) n
    C5 C6 C11 C12 . . . . -121.3(2) n
    C21 C6 C11 C15 . . . . 179.99(18) n
    C31 C6 C11 C15 . . . . -57.7(2) n
    C5 C6 C11 C15 . . . . 61.1(2) n
    C21 C6 C11 Li1 . . . . 93.7(2) n
    C31 C6 C11 Li1 . . . . -144.04(18) n
    C5 C6 C11 Li1 . . . . -25.2(2) n
    N2 Li1 C11 C12 . . . . 119.73(19) n
    O1 Li1 C11 C12 . . . . -73.6(8) n
    C15 Li1 C11 C12 . . . . -113.2(2) n
    C14 Li1 C11 C12 . . . . -74.73(16) n
    C13 Li1 C11 C12 . . . . -34.59(14) n
    N2 Li1 C11 C15 . . . . -127.0(2) n
    O1 Li1 C11 C15 . . . . 39.6(7) n
    C14 Li1 C11 C15 . . . . 38.51(14) n
    C12 Li1 C11 C15 . . . . 113.2(2) n
    C13 Li1 C11 C15 . . . . 78.65(15) n
    N2 Li1 C11 C6 . . . . -8.3(2) n
    O1 Li1 C11 C6 . . . . 158.3(7) n
    C15 Li1 C11 C6 . . . . 118.7(2) n
    C14 Li1 C11 C6 . . . . 157.20(19) n
    C12 Li1 C11 C6 . . . . -128.1(2) n
    C13 Li1 C11 C6 . . . . -162.66(19) n
    C15 C11 C12 C13 . . . . -1.7(2) n
    C6 C11 C12 C13 . . . . -179.66(19) n
    Li1 C11 C12 C13 . . . . 62.8(2) n
    C15 C11 C12 Li1 . . . . -64.47(17) n
    C6 C11 C12 Li1 . . . . 117.6(2) n
    N2 Li1 C12 C13 . . . . 174.9(2) n
    O1 Li1 C12 C13 . . . . 34.8(3) n
    C15 Li1 C12 C13 . . . . -80.20(17) n
    C11 Li1 C12 C13 . . . . -119.8(2) n
    C14 Li1 C12 C13 . . . . -36.81(14) n
    N2 Li1 C12 C11 . . . . -65.30(19) n
    O1 Li1 C12 C11 . . . . 154.6(3) n
    C15 Li1 C12 C11 . . . . 39.62(13) n
    C14 Li1 C12 C11 . . . . 83.01(16) n
    C13 Li1 C12 C11 . . . . 119.8(2) n
    C11 C12 C13 C14 . . . . 1.5(3) n
    Li1 C12 C13 C14 . . . . 62.59(19) n
    C11 C12 C13 Li1 . . . . -61.06(18) n
    N2 Li1 C13 C12 . . . . -7.7(3) n
    O1 Li1 C13 C12 . . . . -156.2(2) n
    C15 Li1 C13 C12 . . . . 77.74(16) n
    C11 Li1 C13 C12 . . . . 35.30(13) n
    C14 Li1 C13 C12 . . . . 116.7(2) n
    N2 Li1 C13 C14 . . . . -124.4(3) n
    O1 Li1 C13 C14 . . . . 87.1(2) n
    C15 Li1 C13 C14 . . . . -38.97(14) n
    C11 Li1 C13 C14 . . . . -81.41(16) n
    C12 Li1 C13 C14 . . . . -116.7(2) n
    C12 C13 C14 C19 . . . . 178.5(2) n
    Li1 C13 C14 C19 . . . . -117.5(3) n
    C12 C13 C14 C15 . . . . -0.7(2) n
    Li1 C13 C14 C15 . . . . 63.25(17) n
    C12 C13 C14 Li1 . . . . -63.95(19) n
    N2 Li1 C14 C13 . . . . 104.5(4) n
    O1 Li1 C14 C13 . . . . -102.6(2) n
    C15 Li1 C14 C13 . . . . 115.1(2) n
    C11 Li1 C14 C13 . . . . 77.00(16) n
    C12 Li1 C14 C13 . . . . 36.35(14) n
    N2 Li1 C14 C19 . . . . -123.9(4) n
    O1 Li1 C14 C19 . . . . 29.0(3) n
    C15 Li1 C14 C19 . . . . -113.3(3) n
    C11 Li1 C14 C19 . . . . -151.4(3) n
    C12 Li1 C14 C19 . . . . 168.0(3) n
    C13 Li1 C14 C19 . . . . 131.6(3) n
    N2 Li1 C14 C15 . . . . -10.6(4) n
    O1 Li1 C14 C15 . . . . 142.3(2) n
    C11 Li1 C14 C15 . . . . -38.10(13) n
    C12 Li1 C14 C15 . . . . -78.75(15) n
    C13 Li1 C14 C15 . . . . -115.1(2) n
    C12 C11 C15 C16 . . . . -177.6(2) n
    C6 C11 C15 C16 . . . . 0.5(4) n
    Li1 C11 C15 C16 . . . . 115.0(3) n
    C12 C11 C15 C14 . . . . 1.2(2) n
    C6 C11 C15 C14 . . . . 179.34(17) n
    Li1 C11 C15 C14 . . . . -66.22(17) n
    C12 C11 C15 Li1 . . . . 67.45(18) n
    C6 C11 C15 Li1 . . . . -114.4(2) n
    C13 C14 C15 C16 . . . . 178.70(19) n
    C19 C14 C15 C16 . . . . -0.7(3) n
    Li1 C14 C15 C16 . . . . -114.8(2) n
    C13 C14 C15 C11 . . . . -0.3(2) n
    C19 C14 C15 C11 . . . . -179.71(18) n
    Li1 C14 C15 C11 . . . . 66.12(17) n
    C13 C14 C15 Li1 . . . . -66.46(19) n
    C19 C14 C15 Li1 . . . . 114.2(2) n
    N2 Li1 C15 C16 . . . . -72.6(3) n
    O1 Li1 C15 C16 . . . . 62.8(4) n
    C11 Li1 C15 C16 . . . . -131.6(3) n
    C14 Li1 C15 C16 . . . . 113.6(3) n
    C12 Li1 C15 C16 . . . . -169.6(2) n
    C13 Li1 C15 C16 . . . . 150.3(2) n
    N2 Li1 C15 C11 . . . . 59.1(2) n
    O1 Li1 C15 C11 . . . . -165.6(3) n
    C14 Li1 C15 C11 . . . . -114.8(2) n
    C12 Li1 C15 C11 . . . . -38.02(13) n
    C13 Li1 C15 C11 . . . . -78.07(15) n
    N2 Li1 C15 C14 . . . . 173.8(2) n
    O1 Li1 C15 C14 . . . . -50.8(3) n
    C11 Li1 C15 C14 . . . . 114.8(2) n
    C12 Li1 C15 C14 . . . . 76.77(16) n
    C13 Li1 C15 C14 . . . . 36.72(13) n
    C11 C15 C16 C17 . . . . 178.8(2) n
    C14 C15 C16 C17 . . . . 0.1(3) n
    Li1 C15 C16 C17 . . . . -86.1(3) n
    C15 C16 C17 C18 . . . . 0.6(4) n
    C16 C17 C18 C19 . . . . -0.6(4) n
    C17 C18 C19 C14 . . . . 0.0(4) n
    C13 C14 C19 C18 . . . . -178.5(2) n
    C15 C14 C19 C18 . . . . 0.6(3) n
    Li1 C14 C19 C18 . . . . 83.6(3) n
    C11 C6 C21 C26 . . . . 141.1(2) n
    C31 C6 C21 C26 . . . . 20.4(3) n
    C5 C6 C21 C26 . . . . -97.8(2) n
    C11 C6 C21 C22 . . . . -46.9(3) n
    C31 C6 C21 C22 . . . . -167.6(2) n
    C5 C6 C21 C22 . . . . 74.1(2) n
    C26 C21 C22 C23 . . . . -0.6(3) n
    C6 C21 C22 C23 . . . . -172.9(2) n
    C21 C22 C23 C24 . . . . -0.2(4) n
    C22 C23 C24 C25 . . . . 1.2(4) n
    C23 C24 C25 C26 . . . . -1.4(4) n
    C24 C25 C26 C21 . . . . 0.6(4) n
    C22 C21 C26 C25 . . . . 0.4(3) n
    C6 C21 C26 C25 . . . . 172.8(2) n
    C11 C6 C31 C36 . . . . 121.2(2) n
    C21 C6 C31 C36 . . . . -113.0(2) n
    C5 C6 C31 C36 . . . . 2.7(3) n
    C11 C6 C31 C32 . . . . -58.3(2) n
    C21 C6 C31 C32 . . . . 67.5(2) n
    C5 C6 C31 C32 . . . . -176.84(19) n
    C36 C31 C32 C33 . . . . 0.8(3) n
    C6 C31 C32 C33 . . . . -179.6(2) n
    C31 C32 C33 C34 . . . . -1.8(4) n
    C32 C33 C34 C35 . . . . 1.2(5) n
    C33 C34 C35 C36 . . . . 0.3(5) n
    C32 C31 C36 C35 . . . . 0.7(3) n
    C6 C31 C36 C35 . . . . -178.8(2) n
    C34 C35 C36 C31 . . . . -1.3(4) n
    N2 Li1 O1 C41 . . . . -124.0(2) n
    C15 Li1 O1 C41 . . . . 98.9(3) n
    C11 Li1 O1 C41 . . . . 69.9(8) n
    C14 Li1 O1 C41 . . . . 70.9(3) n
    C12 Li1 O1 C41 . . . . 16.4(4) n
    C13 Li1 O1 C41 . . . . 35.8(3) n
    N2 Li1 O1 C43 . . . . 101.1(3) n
    C15 Li1 O1 C43 . . . . -36.0(4) n
    C11 Li1 O1 C43 . . . . -65.0(8) n
    C14 Li1 O1 C43 . . . . -64.0(3) n
    C12 Li1 O1 C43 . . . . -118.5(3) n
    C13 Li1 O1 C43 . . . . -99.1(3) n
    C43 O1 C41 C42 . . . . -162.1(3) n
    Li1 O1 C41 C42 . . . . 58.7(3) n
    C41 O1 C43 C44 . . . . -178.1(3) n
    Li1 O1 C43 C44 . . . . -40.5(4) n
data_global
_journal_date_recd_electronic     2009-03-22
_journal_date_accepted     2009-03-28
_journal_name_full     'Acta Crystallographica, Section E'
_journal_year     2009
_journal_volume     65
_journal_issue      5
_journal_page_first     m478
_journal_page_last     m478
_journal_paper_category     QM
_journal_coeditor_code     DN2437
_publ_contact_author_name     'Maxim V. Borzov'
_publ_contact_author_address
;
the North-West University of Xi'an, College of Chemistry and Material Science,
Taibai Bei avenue 229, Xi'an 710069, Shaanxi prov., P. R. China.
;
_publ_contact_author_email     'maxborzov@mail.ru'
_publ_contact_author_fax     '+86(29)88303947'
_publ_contact_author_phone     '+86(29)88303947'
_publ_section_title
;\
(Diethyl
ether){1-[2-(1-methyl-1<i>H</i>-imidazol-2-yl-\k<i>N</i>^3^)-1,1-\
diphenylethyl]-(1,2,3,3a,7a-\h)-indenyl}lithium(I)
;
loop_
    _publ_author_name
    _publ_author_footnote
    _publ_author_address
    'Sun, Guofeng' .
;
The North-West University of Xi'an
College of Chemistry and Material Science
Taibai Bei avenue 229
Xi'an 710069
Shaanxi Province
People's Republic of China
;
    'Tian, Chong'
;
A part of the 2009 Master Degree thesis, North-West University of Xi'an.
;
;
The North-West University of Xi'an
College of Chemistry and Material Science
Taibai Bei avenue 229
Xi'an 710069
Shaanxi Province
People's Republic of China
;
    'Nie, Wanli' .
;
The North-West University of Xi'an
College of Chemistry and Material Science
Taibai Bei avenue 229
Xi'an 710069
Shaanxi Province
People's Republic of China
;
    'Borzov, Maxim V.' .
;
The North-West University of Xi'an
College of Chemistry and Material Science
Taibai Bei avenue 229
Xi'an 710069
Shaanxi Province
People's Republic of China
;
