# Supplementary material for: (Diethyl ether){1-[2-(1-methyl-1H-imidazol-2-yl-κN 3)-1,1-diphenyl­ethyl]-(1,2,3,3a,7a-η)-inden­yl}lithium(I)
Source: Acta Crystallogr Sect E Struct Rep Online. 2009 Apr 2;65(Pt 5):m478. doi: 10.1107/S1600536809011556 (PMC2977547; doi:10.1107/S1600536809011556)
Supplement: Supplementary file 2 [file e-65-0m478-Isup2.hkl]

# 
# h,k,l, Fc-squared, Fo-squared, sigma(Fo-squared) and status flag 
# 
data_I
_shelx_title ' z in Pbca' 
_shelx_refln_list_code          4 
_shelx_F_calc_maximum      277.73 
_exptl_crystal_F_000      1952.00 
_reflns_d_resolution_high  0.8409 
 
loop_ 
 _symmetry_equiv_pos_as_xyz 
 'x, y, z' 
 '-x+1/2, -y, z+1/2' 
 '-x, y+1/2, -z+1/2' 
 'x+1/2, -y+1/2, -z' 
 '-x, -y, -z' 
 'x-1/2, y, -z-1/2' 
 'x, -y-1/2, z-1/2' 
 '-x-1/2, y-1/2, z' 
 
_cell_length_a    19.6199 
_cell_length_b    12.8763 
_cell_length_c    20.6982 
_cell_angle_alpha  90.000 
_cell_angle_beta   90.000 
_cell_angle_gamma  90.000 
 
_shelx_F_squared_multiplier     1.000 
 
loop_ 
 _refln_index_h 
 _refln_index_k 
 _refln_index_l 
 _refln_F_squared_calc 
 _refln_F_squared_meas 
 _refln_F_squared_sigma 
 _refln_observed_status 
   2   0   0    23872.63    27459.33   1591.08 o 
   4   0   0     9133.53    11233.11    650.93 o 
   6   0   0     2828.83     2555.95    148.98 o 
   8   0   0     1268.53     1387.12     82.29 o 
  10   0   0     4399.68     4924.07    286.65 o 
  12   0   0       43.95       89.96     14.50 o 
  14   0   0      258.67      283.33     28.94 o 
  16   0   0     3002.43     3194.12    261.77 o 
  18   0   0      804.14      913.38     81.16 o 
  20   0   0       50.71       34.38     29.04 o 
  22   0   0      146.73      152.99     37.64 o 
   2   1   0     6913.79     7861.59    368.90 o 
   4   1   0      561.90      543.67     23.00 o 
   6   1   0     4674.92     5119.83    210.16 o 
   8   1   0       88.82       92.01      6.97 o 
  10   1   0     2044.11     2262.85     93.86 o 
  12   1   0      739.48      808.30     35.53 o 
  14   1   0      311.87      338.59     18.60 o 
  16   1   0       29.61       24.21     12.95 o 
  18   1   0        0.81       24.20     18.48 o 
  20   1   0        9.37        0.00     38.15 o 
  22   1   0       53.76       41.29     24.11 o 
   0   2   0      446.18      603.24     54.39 o 
   2   2   0    17138.93    18101.36    860.98 o 
   4   2   0     1240.17     1197.29     62.44 o 
   6   2   0      262.10      297.85     13.63 o 
   8   2   0      511.13      514.88     22.68 o 
  10   2   0      832.34      822.99     35.91 o 
  12   2   0     1186.27     1285.39     55.03 o 
  14   2   0      122.49      191.14     31.26 o 
  16   2   0      487.55      447.01     27.21 o 
  18   2   0      284.89      326.92     39.16 o 
  20   2   0       30.85       68.68     20.67 o 
  22   2   0       12.29       12.90     27.34 o 
   2   3   0     1818.80     1587.68     76.27 o 
   4   3   0     4692.41     4167.57    173.06 o 
   6   3   0      740.43      729.88     31.44 o 
   8   3   0      318.93      297.46     16.26 o 
  10   3   0     3061.87     3194.53    131.87 o 
  12   3   0      424.61      459.55     25.22 o 
  14   3   0       14.04        7.61     12.30 o 
  16   3   0       26.82        9.54     14.25 o 
  18   3   0       42.12       40.93     25.05 o 
  20   3   0        7.13        1.01     19.93 o 
  22   3   0       97.61      109.12     44.64 o 
   0   4   0    27098.57    25393.48   2118.25 o 
   2   4   0     7349.57     7242.13    427.99 o 
   4   4   0     1590.94     1693.31     70.08 o 
   6   4   0     3006.15     2931.40    109.79 o 
   8   4   0       17.69       58.51     21.65 o 
  10   4   0     2602.07     2512.13    119.95 o 
  12   4   0       73.33       56.29     12.21 o 
  14   4   0       41.78       64.45     15.46 o 
  16   4   0       51.69        1.58     14.65 o 
  18   4   0        4.80        0.00     17.01 o 
  20   4   0       44.70       71.58     21.23 o 
  22   4   0      107.65      185.50     32.26 o 
   2   5   0      988.54     1128.40     96.36 o 
   4   5   0     1848.27     1587.46     76.49 o 
   6   5   0     1569.31     1349.56     50.98 o 
   8   5   0      424.34      545.51     29.97 o 
  10   5   0       41.62       88.91     12.60 o 
  12   5   0      573.79      676.12     35.87 o 
  14   5   0        1.32        6.31     15.22 o 
  16   5   0      516.22      500.65     30.70 o 
  18   5   0        7.19        3.33     17.75 o 
  20   5   0       85.43      105.18     22.73 o 
  22   5   0        4.27       43.44     74.38 o 
   0   6   0    12762.16    12251.07   1023.39 o 
   2   6   0     2496.81     2419.60    144.34 o 
   4   6   0     1713.90     1511.72     73.35 o 
   6   6   0       21.27       18.95      5.06 o 
   8   6   0       59.07       25.15      9.03 o 
  10   6   0      261.27      244.13     17.28 o 
  12   6   0      659.00      792.32     41.73 o 
  14   6   0       62.18       66.84     14.37 o 
  16   6   0      669.90      786.45     43.03 o 
  18   6   0       47.00       58.73     18.61 o 
  20   6   0        6.99        5.66     20.72 o 
   2   7   0      542.03      386.49     27.08 o 
   4   7   0      221.42      248.18     16.00 o 
   6   7   0      968.59      853.04     44.74 o 
   8   7   0        6.12       24.16     10.49 o 
  10   7   0       67.83       38.79     13.00 o 
  12   7   0       45.25       68.39     17.78 o 
  14   7   0      320.16      289.97     21.72 o 
  16   7   0       72.21       88.07     17.42 o 
  18   7   0        2.17        0.27     19.79 o 
  20   7   0       10.35       12.70     21.37 o 
   0   8   0     1552.65     1996.06    170.70 o 
   2   8   0     3789.67     3953.57    234.87 o 
   4   8   0        2.33       18.35     10.41 o 
   6   8   0       92.44      105.44     33.08 o 
   8   8   0       30.19       57.97     16.79 o 
  10   8   0      402.56      406.91     24.95 o 
  12   8   0        7.94       15.33     13.38 o 
  14   8   0      281.93      256.58     51.00 o 
  16   8   0      261.38      258.99     24.98 o 
  18   8   0      171.09      195.79     32.11 o 
   2   9   0      427.50      428.94     25.51 o 
   4   9   0      149.16      244.83     44.93 o 
   6   9   0      950.09      956.17     60.34 o 
   8   9   0       24.41       25.21     25.37 o 
  10   9   0        7.32        0.00     18.11 o 
  12   9   0       22.23       16.08     14.53 o 
  14   9   0      106.27       88.59     18.96 o 
  16   9   0        1.09        0.00     18.27 o 
  18   9   0        1.08        0.00     22.99 o 
   0  10   0       17.67        0.00     24.08 o 
   2  10   0      273.29      277.56     26.06 o 
   4  10   0       75.45       76.41     19.01 o 
   6  10   0      383.03      469.65     35.95 o 
   8  10   0      404.20      393.25     38.35 o 
  10  10   0      165.15      142.27     23.98 o 
  12  10   0      190.29      165.24     25.09 o 
  14  10   0       15.20        8.82     17.75 o 
  16  10   0      203.88      241.33     30.51 o 
   2  11   0     1137.02     1190.72     76.32 o 
   4  11   0        2.67        0.00     19.40 o 
   6  11   0        4.66       13.33     23.15 o 
   8  11   0      105.00       94.79     27.67 o 
  10  11   0      251.58      258.76     32.19 o 
  12  11   0       70.08       61.83     22.27 o 
  14  11   0      165.22      169.29     29.22 o 
  16  11   0        1.09        0.00     25.76 o 
   0  12   0       28.12       47.49     33.34 o 
   2  12   0      197.15      219.79     28.80 o 
   4  12   0       12.56        0.00     23.91 o 
   6  12   0        4.51        0.00     21.80 o 
   8  12   0       15.12       27.91     23.07 o 
  10  12   0       62.89       61.36     26.04 o 
  12  12   0       70.01        2.94     25.29 o 
  14  12   0       66.02       18.81     28.47 o 
   2  13   0      246.79      424.67     71.72 o 
   4  13   0       79.46       41.08     25.88 o 
   6  13   0      117.65      132.43     28.09 o 
   8  13   0        2.54        3.20     27.47 o 
  10  13   0        1.09        9.63     28.30 o 
  12  13   0        7.36        6.27     27.28 o 
   2  14   0        0.15        0.00     19.60 o 
   4  14   0       10.88        0.00     32.00 o 
   6  14   0       79.33       91.68     36.01 o 
   8  14   0      142.50      142.88     34.44 o 
   2  15   0        0.29        5.56     72.90 o 
   4  15   0       28.06       50.13     40.96 o 
   1   1   1     4262.39     4314.07    161.38 o 
   2   1   1    34175.80    35223.95   1025.52 o 
   3   1   1     9824.39     9553.10    295.21 o 
   4   1   1    21465.51    21494.20    621.67 o 
   5   1   1      212.13      321.18     10.10 o 
   6   1   1      682.14      638.92     19.12 o 
   7   1   1      554.60      569.35     17.28 o 
   8   1   1      163.63      194.40      7.29 o 
   9   1   1      132.24      142.39      6.40 o 
  10   1   1      306.69      267.93      9.81 o 
  11   1   1       12.02        9.08      7.37 o 
  12   1   1     1358.84     1408.40     42.23 o 
  13   1   1     1067.66      999.95     30.83 o 
  14   1   1        4.23       11.35      8.20 o 
  15   1   1      210.85      198.42     17.95 o 
  16   1   1       31.44       20.05      9.32 o 
  17   1   1       10.60        4.14     10.33 o 
  18   1   1      460.46      512.50     26.03 o 
  19   1   1       21.43       36.74     13.64 o 
  20   1   1       12.18        5.56     13.83 o 
  21   1   1       10.10        0.00     14.55 o 
  22   1   1        2.48       30.76     15.42 o 
  23   1   1        1.81        3.61     17.42 o 
   0   2   1    20560.08    21513.48   1268.49 o 
   1   2   1      251.47      219.67      9.08 o 
   2   2   1    19384.87    19624.43    570.32 o 
   3   2   1      918.62      717.71     21.25 o 
   4   2   1      856.33      758.01     22.81 o 
   5   2   1     5468.70     5304.27    164.11 o 
   6   2   1     1283.46     1213.66     35.58 o 
   7   2   1        2.92        0.00      2.94 o 
   8   2   1      741.39      660.24     20.30 o 
   9   2   1     2528.96     2671.35     83.36 o 
  10   2   1      313.61      328.64     14.64 o 
  11   2   1      261.78      302.97     11.06 o 
  12   2   1       35.65       37.38      7.24 o 
  13   2   1        0.42       23.00     15.34 o 
  14   2   1      211.78      226.95     12.62 o 
  15   2   1       10.06       16.71      9.67 o 
  16   2   1     1159.57     1129.02     40.58 o 
  17   2   1      399.16      395.43     21.45 o 
  18   2   1      103.55       89.66     11.54 o 
  19   2   1        7.88        0.00     13.19 o 
  20   2   1        0.00        0.00     14.03 o 
  21   2   1        8.14       24.74     15.40 o 
  22   2   1       55.02       55.37     15.68 o 
  23   2   1        3.80        5.72     17.54 o 
   1   3   1     6937.51     6540.28    273.21 o 
   2   3   1    10117.50     9861.72    331.88 o 
   3   3   1       10.11        6.22      2.90 o 
   4   3   1     2188.62     2055.19     60.22 o 
   5   3   1      331.72      385.21     11.90 o 
   6   3   1      594.05      614.49     18.68 o 
   7   3   1      792.94      658.67     21.59 o 
   8   3   1      683.43      624.76     20.59 o 
   9   3   1      476.16      484.62     22.29 o 
  10   3   1      998.57     1102.75     38.26 o 
  11   3   1      122.64      153.87     12.18 o 
  12   3   1       17.03       24.56      7.18 o 
  13   3   1      192.02      212.98     11.52 o 
  14   3   1        0.06        8.19      8.88 o 
  15   3   1       21.38        5.28      9.27 o 
  16   3   1       26.91       17.65     10.03 o 
  17   3   1       24.51        1.97     10.73 o 
  18   3   1        3.39        0.00     11.53 o 
  19   3   1      155.00      143.83     13.95 o 
  20   3   1       44.42       44.20     16.77 o 
  21   3   1        0.95       14.73     15.65 o 
  22   3   1        4.56       14.74     16.93 o 
   0   4   1     8932.40     8805.53    519.64 o 
   1   4   1      354.33      289.17     13.91 o 
   2   4   1     6728.74     6554.42    243.05 o 
   3   4   1     9347.42     8613.60    267.75 o 
   4   4   1     1004.88      898.32     28.46 o 
   5   4   1     2295.47     1997.65     55.35 o 
   6   4   1      136.88      127.10      6.36 o 
   7   4   1      366.27      308.42     10.34 o 
   8   4   1      772.92      813.35     26.40 o 
   9   4   1     1311.98     1250.25     43.11 o 
  10   4   1       64.70      114.48      7.98 o 
  11   4   1      279.35      259.39     11.92 o 
  12   4   1        6.62        9.57      7.22 o 
  13   4   1        2.78       12.52      7.62 o 
  14   4   1      672.64      728.68     27.14 o 
  15   4   1       28.94       22.49      9.94 o 
  16   4   1      315.69      343.34     16.86 o 
  17   4   1       39.29       61.11     11.34 o 
  18   4   1      130.32      135.73     13.44 o 
  19   4   1      111.17       89.81     13.88 o 
  20   4   1      201.91      232.44     18.05 o 
  21   4   1       27.98       35.48     15.64 o 
  22   4   1        5.28       11.43     17.98 o 
   1   5   1      568.65      570.76     25.69 o 
   2   5   1        9.93        8.89     10.53 o 
   3   5   1     1899.44     1570.02     59.41 o 
   4   5   1     1383.58     1467.06     43.49 o 
   5   5   1      345.14      309.19      9.67 o 
   6   5   1      784.29      811.57     24.51 o 
   7   5   1      125.14      121.70      6.16 o 
   8   5   1     1537.27     1513.59     45.52 o 
   9   5   1      314.31      325.72     13.44 o 
  10   5   1      177.98      216.32     10.59 o 
  11   5   1       39.96       59.99      7.35 o 
  12   5   1       59.98       47.47     15.74 o 
  13   5   1      199.74      179.56     11.09 o 
  14   5   1      304.28      309.76     15.24 o 
  15   5   1      184.22      156.97     16.97 o 
  16   5   1       56.23       59.58     13.58 o 
  17   5   1      110.43       90.97     15.59 o 
  18   5   1        1.95        7.85     12.32 o 
  19   5   1        7.29        1.09     13.31 o 
  20   5   1        9.55       15.52     13.95 o 
  21   5   1       67.85       93.90     15.90 o 
  22   5   1        0.22        0.00     18.76 o 
   0   6   1     1923.24     1902.81    139.15 o 
   1   6   1     1559.59     1505.00     64.49 o 
   2   6   1     1352.49     1207.29     51.74 o 
   3   6   1       95.16       87.18      7.29 o 
   4   6   1      460.23      527.11     52.46 o 
   5   6   1        0.08        4.56      6.21 o 
   6   6   1       38.24       32.11      3.98 o 
   7   6   1      970.03      931.37     27.01 o 
   8   6   1      317.59      265.99     21.29 o 
   9   6   1       25.27       14.83      7.02 o 
  10   6   1      103.70       91.06      8.19 o 
  11   6   1      223.42      233.17     16.20 o 
  12   6   1      398.41      387.45     20.45 o 
  13   6   1      458.39      460.67     22.18 o 
  14   6   1       39.22       70.05     10.97 o 
  15   6   1        5.75       12.53     10.39 o 
  16   6   1       42.82       42.94     13.21 o 
  17   6   1      134.60      140.76     13.68 o 
  18   6   1        3.05        0.00     12.41 o 
  19   6   1       17.96       17.58     13.96 o 
  20   6   1       19.03       26.96     15.23 o 
  21   6   1        7.89        0.00     16.14 o 
   1   7   1      354.08      473.31     51.25 o 
   2   7   1      220.30      230.97     34.53 o 
   3   7   1       23.59       36.34      7.18 o 
   4   7   1      293.63      323.90     13.45 o 
   5   7   1      333.43      283.13     11.30 o 
   6   7   1       17.46       35.92     11.38 o 
   7   7   1       52.96       44.02      7.21 o 
   8   7   1       10.76        2.70      7.20 o 
   9   7   1       51.59      111.04     12.65 o 
  10   7   1      153.06      165.37     16.72 o 
  11   7   1        0.15        0.00      9.98 o 
  12   7   1      146.94      193.74     25.63 o 
  13   7   1        5.30        0.00      9.06 o 
  14   7   1      427.97      413.95     18.75 o 
  15   7   1        2.09        1.19     10.93 o 
  16   7   1       16.26       10.45     11.58 o 
  17   7   1        4.78        0.00     11.84 o 
  18   7   1       34.00       39.75     13.99 o 
  19   7   1        7.02       16.76     14.34 o 
  20   7   1        1.69        0.00     15.29 o 
   0   8   1      234.29      406.13     41.27 o 
   1   8   1       40.61       54.49     12.32 o 
   2   8   1       27.83       20.71     11.06 o 
   3   8   1       72.66       64.22     13.32 o 
   4   8   1       35.65       31.91     10.49 o 
   5   8   1        5.52        0.00      6.48 o 
   6   8   1      213.70      241.35     13.40 o 
   7   8   1        4.42        1.59     13.46 o 
   8   8   1       30.04       44.78     22.13 o 
   9   8   1      511.12      529.25     24.70 o 
  10   8   1      354.44      337.97     23.19 o 
  11   8   1       78.67       88.75     10.39 o 
  12   8   1        0.94        0.00      7.47 o 
  13   8   1        5.28        0.00      9.96 o 
  14   8   1      294.04      257.99     30.70 o 
  15   8   1        1.03       17.05     11.69 o 
  16   8   1       54.45       51.19     12.24 o 
  17   8   1        8.50       13.18     12.68 o 
  18   8   1        0.11        0.00     15.16 o 
  19   8   1        0.20        0.00     16.14 o 
   1   9   1      129.82      142.99     25.34 o 
   2   9   1       78.48      117.09     13.00 o 
   3   9   1        0.11        5.76      9.43 o 
   4   9   1      409.61      407.64     25.20 o 
   5   9   1       11.57       17.32     12.97 o 
   6   9   1        1.53       43.47     23.80 o 
   7   9   1        9.97        6.54     11.86 o 
   8   9   1       98.67       66.61     12.67 o 
   9   9   1        0.41        0.52     12.51 o 
  10   9   1       25.27       10.47     12.57 o 
  11   9   1        5.78       11.72     11.79 o 
  12   9   1       43.53       45.83     10.98 o 
  13   9   1        0.14        3.39     10.73 o 
  14   9   1      649.65      718.67     37.62 o 
  15   9   1       16.37       24.43     12.30 o 
  16   9   1       26.38       27.65     14.75 o 
  17   9   1        6.64        0.00     14.92 o 
  18   9   1       90.91      104.08     19.24 o 
   0  10   1     1646.47     1647.54    101.83 o 
   1  10   1      266.33      266.69     19.70 o 
   2  10   1      115.41      102.78     21.47 o 
   3  10   1      368.33      407.42     19.97 o 
   4  10   1      135.69      165.10     22.33 o 
   5  10   1        5.35        0.00     22.02 o 
   6  10   1       69.08       73.82     13.51 o 
   7  10   1      193.73      216.63     18.32 o 
   8  10   1      648.96      640.04     31.67 o 
   9  10   1       34.28        1.55     14.67 o 
  10  10   1        7.40       14.95     13.41 o 
  11  10   1      103.36       69.60     14.48 o 
  12  10   1       33.39       25.97     14.57 o 
  13  10   1        1.02        0.00     13.44 o 
  14  10   1      199.03      223.28     18.79 o 
  15  10   1       12.32        7.04     15.21 o 
  16  10   1       77.72       79.38     16.24 o 
  17  10   1        7.23        0.00     16.99 o 
   1  11   1        0.25        0.00     13.43 o 
   2  11   1      221.71      257.30     21.96 o 
   3  11   1        6.07        8.23     14.69 o 
   4  11   1        6.83        0.00     16.84 o 
   5  11   1        1.04        0.00     14.06 o 
   6  11   1      148.55      158.51     16.85 o 
   7  11   1       74.34       95.50     15.34 o 
   8  11   1      127.70      164.21     31.43 o 
   9  11   1      136.22      142.60     16.92 o 
  10  11   1       38.47       50.81     15.49 o 
  11  11   1        6.58        0.00     15.32 o 
  12  11   1        2.02        0.00     16.13 o 
  13  11   1        7.11        0.00     15.75 o 
  14  11   1       21.36        8.77     17.63 o 
  15  11   1        1.44        0.00     19.07 o 
  16  11   1        3.25        0.39     17.95 o 
   0  12   1       76.21       85.76     20.94 o 
   1  12   1        1.22        9.03     15.92 o 
   2  12   1        2.63        1.78     19.17 o 
   3  12   1       35.81       25.04     17.74 o 
   4  12   1       27.58       51.92     17.16 o 
   5  12   1       28.57       26.72     16.52 o 
   6  12   1       34.32       39.90     16.66 o 
   7  12   1       38.94       39.43     22.77 o 
   8  12   1       51.14       32.53     15.70 o 
   9  12   1       20.25        8.17     15.91 o 
  10  12   1        0.93        7.64     20.07 o 
  11  12   1        0.43        1.21     16.96 o 
  12  12   1       14.62       28.26     17.78 o 
  13  12   1        6.37        0.00     18.39 o 
  14  12   1        2.67       11.39     20.44 o 
   1  13   1       52.43       53.97     19.44 o 
   2  13   1        6.48        0.00     17.32 o 
   3  13   1       23.46       53.27     20.07 o 
   4  13   1        4.22       13.74     19.74 o 
   5  13   1        0.21        0.00     18.80 o 
   6  13   1       23.69       24.54     19.64 o 
   7  13   1       67.12       75.80     20.25 o 
   8  13   1       28.40       19.11     19.13 o 
   9  13   1        3.28        0.00     17.33 o 
  10  13   1       53.66       38.96     20.00 o 
  11  13   1       16.40        0.00     19.80 o 
  12  13   1        7.38        0.00     19.53 o 
   1  14   1        0.16       18.36     25.47 o 
   2  14   1       10.71        0.00     25.54 o 
   3  14   1       34.54       14.93     18.78 o 
   4  14   1       37.95       42.47     21.50 o 
   5  14   1       15.34        5.12     23.04 o 
   6  14   1        8.97        1.81     22.48 o 
   7  14   1        0.27        0.00     21.41 o 
   8  14   1        4.36        0.00     20.56 o 
   9  14   1        3.32        2.66     22.49 o 
   1  15   1        0.09        0.00     81.64 o 
   2  15   1       18.99       45.06     51.75 o 
   3  15   1        4.63        6.58     22.95 o 
   4  15   1       89.98      129.03     30.40 o 
   0   0   2    51321.86    55526.64   3352.71 o 
   1   0   2    19617.39    19722.30    743.93 o 
   2   0   2    10896.57    10222.75    379.53 o 
   3   0   2      963.01      807.91     30.35 o 
   4   0   2     3839.48     2865.44    117.99 o 
   5   0   2     3903.55     4115.41    168.72 o 
   6   0   2      196.27      176.95      9.10 o 
   7   0   2      578.20      711.26     30.40 o 
   8   0   2       43.25       92.73     11.70 o 
   9   0   2     2606.46     2623.54    108.21 o 
  10   0   2      256.71      273.32     14.93 o 
  11   0   2     1403.72     1384.83     58.60 o 
  12   0   2      178.49      170.07     11.87 o 
  13   0   2       21.57        8.33      9.49 o 
  14   0   2        1.44        0.00     14.45 o 
  15   0   2        4.24        0.00     12.40 o 
  16   0   2     2290.60     2391.13    115.54 o 
  17   0   2      634.09      651.11     42.81 o 
  18   0   2      373.33      398.65     31.36 o 
  19   0   2        6.69        0.00     17.91 o 
  20   0   2      140.35      180.75     22.55 o 
  21   0   2       32.95       31.77     22.37 o 
  22   0   2      105.61      132.77     24.41 o 
  23   0   2       31.32       65.74     24.40 o 
   1   1   2      392.01      341.95     13.40 o 
   2   1   2     5919.47     5704.79    157.92 o 
   3   1   2     7452.06     7582.46    221.14 o 
   4   1   2    15764.12    15377.67    422.81 o 
   5   1   2       50.14       44.39      4.53 o 
   6   1   2      157.73      201.39      6.91 o 
   7   1   2      709.14      589.16     18.10 o 
   8   1   2     4808.00     4819.60    140.09 o 
   9   1   2     1797.81     1740.14     54.66 o 
  10   1   2       30.51       14.27      4.82 o 
  11   1   2     1184.94     1201.28     38.60 o 
  12   1   2       22.91       14.34      6.20 o 
  13   1   2      137.18      162.84      8.72 o 
  14   1   2      415.19      417.15     18.10 o 
  15   1   2        3.37        0.00     11.77 o 
  16   1   2       11.19       10.10      9.83 o 
  17   1   2      179.63      182.22     13.32 o 
  18   1   2       99.47      118.85     14.07 o 
  19   1   2       60.60       48.19     16.79 o 
  20   1   2        6.64       17.03     14.35 o 
  21   1   2       75.66       83.30     22.80 o 
  22   1   2        0.27       12.25     15.58 o 
  23   1   2        0.01        2.70     16.79 o 
   0   2   2    60858.68    60779.91   2969.49 o 
   1   2   2    30670.60    30256.70   1031.68 o 
   2   2   2        5.36       25.25      3.70 o 
   3   2   2      261.96      241.93      8.40 o 
   4   2   2       73.32       76.38      5.50 o 
   5   2   2     1924.29     1717.81     50.61 o 
   6   2   2     5454.12     5156.52    159.54 o 
   7   2   2       14.86       17.74      3.22 o 
   8   2   2       99.19      123.91      8.10 o 
   9   2   2      584.46      617.72     17.87 o 
  10   2   2      596.43      573.73     18.10 o 
  11   2   2       14.04       19.79      7.58 o 
  12   2   2       48.47       39.50      7.88 o 
  13   2   2      854.94      826.97     29.93 o 
  14   2   2       81.48      107.89     15.75 o 
  15   2   2      523.26      491.40     21.51 o 
  16   2   2     1363.21     1362.38     48.25 o 
  17   2   2      586.83      598.95     23.93 o 
  18   2   2        0.40       10.40     12.08 o 
  19   2   2        3.59        0.00     12.08 o 
  20   2   2       60.17       84.04     16.95 o 
  21   2   2        1.03        6.54     14.22 o 
  22   2   2        0.01        0.23     17.32 o 
  23   2   2        2.68        6.82     16.95 o 
   1   3   2    22155.71    21293.06    725.33 o 
   2   3   2        1.97       15.04      3.75 o 
   3   3   2      764.49      643.45     18.39 o 
   4   3   2    11974.70    11481.97    334.67 o 
   5   3   2     4405.03     4266.31    124.47 o 
   6   3   2      116.05      114.00      6.73 o 
   7   3   2        5.41        5.37      4.42 o 
   8   3   2      304.91      359.46     17.11 o 
   9   3   2      739.70      738.66     26.45 o 
  10   3   2      563.91      598.32     26.46 o 
  11   3   2      153.87      168.27      8.41 o 
  12   3   2       24.73       22.61      6.55 o 
  13   3   2        0.50        4.29      7.36 o 
  14   3   2       29.59       17.29      9.75 o 
  15   3   2      174.95      178.60     14.21 o 
  16   3   2       73.03       66.85     10.60 o 
  17   3   2        6.21        0.00     10.41 o 
  18   3   2        3.48        0.00     10.74 o 
  19   3   2        1.59        0.00     12.71 o 
  20   3   2       25.33       55.32     14.72 o 
  21   3   2        8.48        9.18     15.04 o 
  22   3   2       15.03       21.18     16.20 o 
   0   4   2      169.51      169.05     44.17 o 
   1   4   2      153.93      165.15      9.34 o 
   2   4   2     5927.59     5427.86    185.44 o 
   3   4   2      668.18      645.19     21.00 o 
   4   4   2     3547.18     3348.34     92.63 o 
   5   4   2      649.14      578.16     19.10 o 
   6   4   2      345.57      321.87     10.66 o 
   7   4   2     1022.13     1010.10     30.44 o 
   8   4   2     1078.61     1012.17     32.50 o 
   9   4   2       68.66       79.37     12.45 o 
  10   4   2       66.87       81.98      6.23 o 
  11   4   2       11.83        6.71     12.24 o 
  12   4   2      937.49      961.77     34.47 o 
  13   4   2        4.25        0.00      7.99 o 
  14   4   2       18.36        7.69      8.52 o 
  15   4   2      684.86      668.34     25.91 o 
  16   4   2        4.11       18.67     10.23 o 
  17   4   2      320.64      359.06     18.04 o 
  18   4   2       19.92       29.52     12.02 o 
  19   4   2        5.33        5.65     12.72 o 
  20   4   2        6.60       14.92     13.42 o 
  21   4   2        0.78        0.00     15.56 o 
  22   4   2        5.05       16.05     18.08 o 
   1   5   2     3308.09     3402.05    142.82 o 
   2   5   2     2263.62     2053.69     85.84 o 
   3   5   2      665.50      707.96     25.38 o 
   4   5   2     1259.85     1370.15     40.94 o 
   5   5   2       20.83       29.14      5.84 o 
   6   5   2      441.02      465.79     15.07 o 
   7   5   2     1595.88     1753.17     51.25 o 
   8   5   2      115.87      122.82      7.77 o 
   9   5   2       14.77       15.25      5.20 o 
  10   5   2      288.38      260.85     14.31 o 
  11   5   2      194.56      246.63     22.97 o 
  12   5   2       57.79       43.71      9.62 o 
  13   5   2       53.10       67.36     11.42 o 
  14   5   2        0.02        0.00      9.59 o 
  15   5   2        4.04        0.00     11.45 o 
  16   5   2       11.11        0.00      9.97 o 
  17   5   2      509.69      515.92     25.47 o 
  18   5   2        5.75        8.86     12.28 o 
  19   5   2      110.47       99.49     13.87 o 
  20   5   2        3.46        0.00     14.13 o 
  21   5   2       44.17       50.36     15.84 o 
   0   6   2     1868.56     2015.56     98.75 o 
   1   6   2     1667.78     1816.97     77.15 o 
   2   6   2      229.45      267.52     14.85 o 
   3   6   2      212.53      226.31     10.00 o 
   4   6   2     2042.04     1758.35     56.09 o 
   5   6   2       45.70       41.51      7.21 o 
   6   6   2     1364.81     1361.41     38.17 o 
   7   6   2      512.61      594.09     19.09 o 
   8   6   2     1594.32     1439.81     46.35 o 
   9   6   2       24.58       13.29      6.90 o 
  10   6   2      290.68      291.37     14.09 o 
  11   6   2        4.58        7.56      7.87 o 
  12   6   2       30.00        6.96     11.45 o 
  13   6   2        2.60        0.00      8.80 o 
  14   6   2      150.81      221.98     13.49 o 
  15   6   2      121.56      129.00     12.80 o 
  16   6   2       32.48       17.51     11.21 o 
  17   6   2       31.42       36.85     11.57 o 
  18   6   2        5.79       14.91     13.51 o 
  19   6   2        1.58        6.32     14.03 o 
  20   6   2        2.99        0.00     14.54 o 
  21   6   2       14.63       17.37     18.35 o 
   1   7   2      833.15      795.10     35.65 o 
   2   7   2      555.33      646.35     33.88 o 
   3   7   2      279.87      267.34     12.96 o 
   4   7   2       28.82       47.26      9.32 o 
   5   7   2        0.32        0.00      7.11 o 
   6   7   2      915.36      882.62     31.84 o 
   7   7   2     1246.95     1197.57     38.83 o 
   8   7   2      164.02      187.77     10.36 o 
   9   7   2      142.39      159.15      9.90 o 
  10   7   2       40.31       40.21      8.45 o 
  11   7   2       59.47       36.19     13.50 o 
  12   7   2      136.07      117.62     10.45 o 
  13   7   2       92.78       87.20     10.52 o 
  14   7   2       20.53        0.00      9.40 o 
  15   7   2      242.11      225.55     14.75 o 
  16   7   2        3.46        0.94     12.67 o 
  17   7   2       21.65       33.43     13.27 o 
  18   7   2        1.84       27.88     13.28 o 
  19   7   2       16.90       20.57     15.78 o 
  20   7   2       10.82       14.07     17.46 o 
   0   8   2      691.85      685.07     44.79 o 
   1   8   2      191.62      220.35     14.25 o 
   2   8   2       74.13       67.69      9.62 o 
   3   8   2      386.82      483.23     20.85 o 
   4   8   2      407.68      403.73     15.77 o 
   5   8   2      138.66      158.13      9.86 o 
   6   8   2       23.71       28.88      7.06 o 
   7   8   2       57.66       90.62     14.77 o 
   8   8   2        2.92        0.00     10.09 o 
   9   8   2       53.12       64.64     10.01 o 
  10   8   2       79.88       83.41     11.90 o 
  11   8   2        7.99        7.61      9.12 o 
  12   8   2       51.62       61.21     11.95 o 
  13   8   2       20.22        9.01     10.61 o 
  14   8   2        3.20        4.77     10.78 o 
  15   8   2        7.64        6.17     11.76 o 
  16   8   2      149.28      165.94     17.55 o 
  17   8   2        2.35        0.00     13.61 o 
  18   8   2       43.35       63.90     16.03 o 
  19   8   2        0.08        0.00     15.90 o 
   1   9   2      577.96      570.53     27.89 o 
   2   9   2      188.70      206.62     13.24 o 
   3   9   2        0.03        0.00      9.27 o 
   4   9   2      230.69      268.75     16.76 o 
   5   9   2      574.74      591.02     23.39 o 
   6   9   2      616.37      616.42     29.85 o 
   7   9   2       60.40       34.18     12.22 o 
   8   9   2       27.37       42.33     11.94 o 
   9   9   2        7.04        0.00     11.73 o 
  10   9   2      134.88      168.93     15.14 o 
  11   9   2        5.39        6.77      9.90 o 
  12   9   2        0.32        0.00     10.90 o 
  13   9   2        4.70       10.15     12.53 o 
  14   9   2       56.09       44.56     13.52 o 
  15   9   2        0.78        0.00     13.47 o 
  16   9   2        0.63        0.00     14.77 o 
  17   9   2        7.13       25.30     23.66 o 
  18   9   2       37.65       57.50     16.50 o 
   0  10   2      195.07      161.37     20.92 o 
   1  10   2        2.01       13.09     19.15 o 
   2  10   2        5.33        8.92     10.75 o 
   3  10   2       74.49       59.59     12.94 o 
   4  10   2      274.69      272.72     14.61 o 
   5  10   2        1.51        2.10     13.34 o 
   6  10   2       96.56       76.02     13.58 o 
   7  10   2        1.50        0.00     12.40 o 
   8  10   2       50.64       53.00     19.92 o 
   9  10   2       52.08       45.60     14.06 o 
  10  10   2       20.58       14.84     13.24 o 
  11  10   2        6.51        0.00     14.73 o 
  12  10   2       72.29      114.89     18.87 o 
  13  10   2        3.64        4.76     13.73 o 
  14  10   2        0.22        0.00     13.83 o 
  15  10   2       39.84       54.90     19.25 o 
  16  10   2       27.70       16.23     16.89 o 
  17  10   2       24.42       19.01     16.33 o 
   1  11   2      150.90      159.97     15.66 o 
   2  11   2      644.31      646.43     38.58 o 
   3  11   2       13.44        9.75     14.02 o 
   4  11   2        1.32       13.64     15.14 o 
   5  11   2       11.18        0.00     14.67 o 
   6  11   2        1.02        0.00     13.83 o 
   7  11   2      123.84      132.38     16.43 o 
   8  11   2        7.46        0.00     14.91 o 
   9  11   2       59.10       63.43     15.48 o 
  10  11   2      109.61       99.27     17.37 o 
  11  11   2        9.87        0.00     14.95 o 
  12  11   2       48.58       40.86     16.25 o 
  13  11   2       12.92       21.38     16.39 o 
  14  11   2       63.30       30.65     17.91 o 
  15  11   2        1.35       10.25     18.61 o 
  16  11   2        4.65        0.00     17.72 o 
   0  12   2        8.97        0.00     20.77 o 
   1  12   2       34.03        5.80     15.18 o 
   2  12   2      203.16      199.78     21.41 o 
   3  12   2        3.33        0.00     13.85 o 
   4  12   2        9.75        0.81     16.71 o 
   5  12   2      236.48      235.48     20.46 o 
   6  12   2       79.26       77.96     16.42 o 
   7  12   2       55.73       76.94     18.00 o 
   8  12   2       51.37       70.24     17.01 o 
   9  12   2       25.07       11.48     17.57 o 
  10  12   2       34.66       19.08     16.32 o 
  11  12   2       17.05        0.00     16.25 o 
  12  12   2       21.89       39.04     18.24 o 
  13  12   2        0.46        0.59     13.27 o 
  14  12   2       18.00       35.41     19.80 o 
   1  13   2      147.56      165.08     80.05 o 
   2  13   2        1.61        0.00     19.31 o 
   3  13   2       24.70       13.18     18.08 o 
   4  13   2       11.12        0.00     15.24 o 
   5  13   2       85.39       66.37     19.81 o 
   6  13   2       20.62        0.00     18.22 o 
   7  13   2       19.84       29.99     19.84 o 
   8  13   2        0.50       16.76     18.75 o 
   9  13   2        1.00        0.80     22.53 o 
  10  13   2        1.67        1.37     19.43 o 
  11  13   2        0.50        0.00     19.04 o 
  12  13   2        5.07        0.00     20.00 o 
   1  14   2        6.84        0.00     31.78 o 
   2  14   2       10.80        1.25     23.25 o 
   3  14   2       23.05       40.71     19.99 o 
   4  14   2        3.46        0.00     18.90 o 
   5  14   2        3.55        6.46     18.61 o 
   6  14   2       40.34       22.81     18.03 o 
   7  14   2        2.40        0.00     20.72 o 
   8  14   2       10.12        0.00     21.67 o 
   9  14   2       46.94       49.50     32.55 o 
   2  15   2        2.26        0.00     27.94 o 
   3  15   2        7.78        0.39     29.41 o 
   4  15   2        5.64        0.00     22.78 o 
   1   1   3      555.14      447.16     12.67 o 
   2   1   3      768.41      620.38     18.79 o 
   3   1   3     2844.54     2394.14     60.32 o 
   4   1   3    14786.06    14625.88    402.02 o 
   5   1   3     3876.13     3413.30     94.01 o 
   6   1   3      378.03      397.58     11.78 o 
   7   1   3     1930.28     1914.90     52.93 o 
   8   1   3       99.93      105.61      4.94 o 
   9   1   3        4.17        0.00      4.37 o 
  10   1   3     2314.83     2375.80     69.59 o 
  11   1   3        0.45        1.57      6.42 o 
  12   1   3      148.61      151.49     10.81 o 
  13   1   3      330.49      301.51     11.84 o 
  14   1   3      547.24      626.31     21.99 o 
  15   1   3      378.73      423.05     16.86 o 
  16   1   3      109.41      103.28     11.17 o 
  17   1   3       37.86       53.13     15.21 o 
  18   1   3      269.03      276.68     22.15 o 
  19   1   3      502.77      582.31     29.21 o 
  20   1   3       26.30       35.55     17.46 o 
  21   1   3        0.87        0.00     16.77 o 
  22   1   3        7.99       27.73     16.48 o 
  23   1   3        1.42        0.00     16.85 o 
   0   2   3    14487.40    14198.92    593.53 o 
   1   2   3    36363.14    37409.11   1188.43 o 
   2   2   3     3325.85     3334.36     97.84 o 
   3   2   3    19333.89    19716.03    514.83 o 
   4   2   3    11498.79    11370.67    330.99 o 
   5   2   3      756.55      717.61     20.46 o 
   6   2   3      108.10      107.08      4.14 o 
   7   2   3     2080.23     2332.55     68.17 o 
   8   2   3        0.90        0.00      4.53 o 
   9   2   3     2354.79     2377.12     69.58 o 
  10   2   3     1095.63     1125.07     31.59 o 
  11   2   3       22.04       12.37      5.20 o 
  12   2   3        2.13        8.50      6.43 o 
  13   2   3       26.51       18.38     13.57 o 
  14   2   3      540.45      569.95     20.65 o 
  15   2   3       17.12       24.63     11.03 o 
  16   2   3      257.89      235.43     21.55 o 
  17   2   3      323.66      325.84     16.32 o 
  18   2   3       19.48       13.86     11.48 o 
  19   2   3        0.23        7.36     11.73 o 
  20   2   3       46.29       59.67     21.45 o 
  21   2   3        0.02        0.00     15.81 o 
  22   2   3        0.14        0.00     15.23 o 
   1   3   3      893.12      817.21     28.68 o 
   2   3   3    34672.42    34111.80   1071.36 o 
   3   3   3    16616.46    15459.52    452.56 o 
   4   3   3        1.85        3.57      2.27 o 
   5   3   3     2467.11     2492.58     73.05 o 
   6   3   3      342.66      359.71     11.66 o 
   7   3   3       36.95       47.96      3.62 o 
   8   3   3       84.17       75.08      5.08 o 
   9   3   3      467.58      479.41     16.39 o 
  10   3   3      466.91      502.26     17.22 o 
  11   3   3       14.07       16.48      5.92 o 
  12   3   3      203.23      247.54     11.13 o 
  13   3   3     1691.96     1641.31     56.74 o 
  14   3   3      394.46      392.90     16.94 o 
  15   3   3       21.96       33.91     13.48 o 
  16   3   3       99.00       90.14     14.19 o 
  17   3   3      434.58      435.75     19.85 o 
  18   3   3       82.65       97.74     12.66 o 
  19   3   3      432.26      467.88     23.66 o 
  20   3   3        0.41        0.00     14.27 o 
  21   3   3        1.41        0.00     16.00 o 
  22   3   3        4.54       32.57     18.17 o 
   0   4   3     6126.53     6174.00    365.06 o 
   1   4   3     4988.35     5458.07    186.55 o 
   2   4   3     3580.14     3414.74    116.97 o 
   3   4   3       23.29       20.45      3.49 o 
   4   4   3      253.15      289.71      9.71 o 
   5   4   3      302.44      247.96      8.56 o 
   6   4   3      528.78      450.18     14.43 o 
   7   4   3      260.67      255.21     10.95 o 
   8   4   3      375.13      370.98     14.31 o 
   9   4   3      556.14      711.25     23.49 o 
  10   4   3      148.02      158.81      9.39 o 
  11   4   3      474.60      559.62     27.66 o 
  12   4   3        3.51        8.85      7.47 o 
  13   4   3      435.74      491.77     19.83 o 
  14   4   3       68.41       48.37      9.35 o 
  15   4   3      254.01      249.41     14.07 o 
  16   4   3       70.24       82.60     11.07 o 
  17   4   3      472.35      515.40     32.23 o 
  18   4   3       10.84        8.86     14.57 o 
  19   4   3      136.57      140.91     14.11 o 
  20   4   3        5.43       27.05     14.96 o 
  21   4   3       42.03       15.00     16.64 o 
  22   4   3        7.12       11.96     19.13 o 
   1   5   3      816.48      699.03     27.22 o 
   2   5   3     2285.86     2205.22     75.82 o 
   3   5   3      418.49      456.25     17.02 o 
   4   5   3     1208.35     1118.42     38.61 o 
   5   5   3      995.45     1041.30     29.34 o 
   6   5   3       69.25       75.58      7.72 o 
   7   5   3     2046.52     1995.76     59.33 o 
   8   5   3      850.53      844.60     26.02 o 
   9   5   3       29.68       17.91      4.84 o 
  10   5   3      198.21      210.74      9.55 o 
  11   5   3       11.76        0.00     10.14 o 
  12   5   3       58.06       69.48      8.50 o 
  13   5   3       22.92       24.38      9.08 o 
  14   5   3      161.67      177.97     11.92 o 
  15   5   3       25.80       35.67     10.57 o 
  16   5   3       35.70       45.92     11.37 o 
  17   5   3      232.15      221.24     14.86 o 
  18   5   3        0.32       12.89     12.23 o 
  19   5   3       14.62        2.97     14.99 o 
  20   5   3       21.56       49.81     14.85 o 
  21   5   3       49.96       57.85     19.07 o 
   0   6   3      556.69      530.16     34.49 o 
   1   6   3     3236.33     3062.57    113.66 o 
   2   6   3       36.82       41.16      5.94 o 
   3   6   3        1.36        8.26      5.48 o 
   4   6   3      102.03      102.12      7.38 o 
   5   6   3     3679.21     3704.16    117.21 o 
   6   6   3       12.04        9.05      4.20 o 
   7   6   3        0.07       13.30      4.40 o 
   8   6   3       12.57       12.72      4.89 o 
   9   6   3      195.46      204.11     10.82 o 
  10   6   3       20.20       13.98      7.51 o 
  11   6   3      555.62      586.65     38.49 o 
  12   6   3      635.47      669.70     27.28 o 
  13   6   3      183.98      170.17     11.66 o 
  14   6   3       88.15       79.55     12.25 o 
  15   6   3      183.55      183.46     13.35 o 
  16   6   3       70.81       64.58     11.41 o 
  17   6   3       79.54       80.64     14.63 o 
  18   6   3        1.16        0.00     12.69 o 
  19   6   3        2.06        0.00     17.36 o 
  20   6   3       22.74        6.34     16.08 o 
  21   6   3       12.62       18.82     17.03 o 
   1   7   3      824.56      858.32     38.37 o 
   2   7   3     4394.00     4458.03    166.19 o 
   3   7   3      367.00      437.65     17.35 o 
   4   7   3      349.75      372.22     14.92 o 
   5   7   3        1.31        0.00      5.47 o 
   6   7   3        4.91       10.08      6.26 o 
   7   7   3       62.39       68.00      6.23 o 
   8   7   3       21.33       24.42      7.82 o 
   9   7   3        1.83        8.93      7.86 o 
  10   7   3        5.25        0.00      8.08 o 
  11   7   3      114.33       99.52     12.57 o 
  12   7   3      190.85      144.59     11.68 o 
  13   7   3       49.61       30.48      9.92 o 
  14   7   3       37.33       23.71     10.16 o 
  15   7   3       44.94       19.66     10.79 o 
  16   7   3       19.10        2.90     12.20 o 
  17   7   3        2.28       14.32     13.73 o 
  18   7   3        6.26        0.00     13.55 o 
  19   7   3        5.20        0.00     14.60 o 
  20   7   3        0.02        0.00     16.55 o 
   0   8   3      685.13      720.63     46.99 o 
   1   8   3      308.41      254.30     30.96 o 
   2   8   3      275.86      273.93     16.36 o 
   3   8   3      730.69      741.35     27.71 o 
   4   8   3       11.86       24.62      8.26 o 
   5   8   3      248.74      280.13     14.74 o 
   6   8   3       57.45       63.73     12.31 o 
   7   8   3       14.54       11.57     11.83 o 
   8   8   3        9.20        9.60     11.51 o 
   9   8   3      320.71      325.65     16.66 o 
  10   8   3      140.56      146.49     11.11 o 
  11   8   3        0.33        0.00      9.17 o 
  12   8   3       89.24       99.92     11.27 o 
  13   8   3        4.54        0.00     12.20 o 
  14   8   3       30.23       21.43     12.28 o 
  15   8   3        0.72        0.00     12.79 o 
  16   8   3       31.95       17.71     13.39 o 
  17   8   3       31.10        2.94     14.27 o 
  18   8   3       13.50       13.79     15.40 o 
  19   8   3        7.56        1.36     16.20 o 
   1   9   3     1148.96     1163.67     45.90 o 
   2   9   3      773.95      792.54     32.49 o 
   3   9   3      107.22      120.31     12.12 o 
   4   9   3       43.66       28.73      9.57 o 
   5   9   3      460.61      469.53     26.37 o 
   6   9   3       16.65        2.56     11.35 o 
   7   9   3        5.49        0.00     14.61 o 
   8   9   3       26.41       27.60     19.38 o 
   9   9   3       21.89        5.68     12.94 o 
  10   9   3      120.14      134.46     26.54 o 
  11   9   3       14.26        8.33     11.98 o 
  12   9   3      113.92      131.04     13.78 o 
  13   9   3       25.92       16.88     13.09 o 
  14   9   3        0.74       16.32     13.19 o 
  15   9   3       58.04       68.78     14.44 o 
  16   9   3        2.62        2.08     14.98 o 
  17   9   3       26.02       17.70     15.25 o 
  18   9   3       21.03       17.36     16.71 o 
   0  10   3     1079.15      915.52     59.42 o 
   1  10   3       10.67        9.69     10.87 o 
   2  10   3       91.18       89.81     11.53 o 
   3  10   3       33.71       18.45      9.93 o 
   4  10   3       13.93        0.00     10.72 o 
   5  10   3        1.56        3.04     11.05 o 
   6  10   3       18.85        6.64     12.94 o 
   7  10   3      216.95      216.34     22.83 o 
   8  10   3        7.88        6.17     13.23 o 
   9  10   3       33.99       36.47     13.65 o 
  10  10   3       12.11        0.00     13.65 o 
  11  10   3       36.88       40.92     17.12 o 
  12  10   3      108.06       61.75     14.98 o 
  13  10   3        0.61       12.56     12.86 o 
  14  10   3       31.14       10.32     14.79 o 
  15  10   3       26.61       46.57     15.71 o 
  16  10   3      120.60      160.05     25.07 o 
  17  10   3       46.12       53.17     17.48 o 
   1  11   3      244.21      260.30     16.76 o 
   2  11   3       17.39        0.00     14.91 o 
   3  11   3        0.08        0.00     11.82 o 
   4  11   3       43.86       67.06     13.82 o 
   5  11   3      411.60      397.91     43.58 o 
   6  11   3       19.50       18.67     14.23 o 
   7  11   3       25.37       58.45     15.76 o 
   8  11   3      246.16      255.27     46.85 o 
   9  11   3       46.32       55.44     15.53 o 
  10  11   3       35.70       37.73     15.56 o 
  11  11   3       16.10       46.10     16.22 o 
  12  11   3        0.06        0.00     16.45 o 
  13  11   3        4.40        0.00     16.99 o 
  14  11   3       18.07        7.28     16.91 o 
  15  11   3        1.19        0.00     17.89 o 
   0  12   3      281.95      339.75    125.81 o 
   1  12   3       54.69       39.62     15.61 o 
   2  12   3        2.48        9.24     16.67 o 
   3  12   3        6.90        7.63     15.10 o 
   4  12   3       13.50        6.65     15.74 o 
   5  12   3       53.37       41.85     16.54 o 
   6  12   3        4.70        0.00     16.49 o 
   7  12   3       64.46       49.90     16.36 o 
   8  12   3       18.09       29.36     17.47 o 
   9  12   3        0.99        0.00     17.55 o 
  10  12   3        4.69        0.00     17.81 o 
  11  12   3        0.24        2.45     17.80 o 
  12  12   3        2.27        0.00     17.95 o 
  13  12   3        1.08        0.00     18.66 o 
  14  12   3        6.63        0.00     19.43 o 
   1  13   3        0.45        0.00     23.15 o 
   2  13   3        3.80        7.98     17.65 o 
   3  13   3        0.12        0.00     17.77 o 
   4  13   3        4.62       16.01     18.01 o 
   5  13   3        4.32        1.18     17.69 o 
   6  13   3       54.54      103.82     21.32 o 
   7  13   3       44.66       49.99     19.61 o 
   8  13   3       17.19       11.27     18.45 o 
   9  13   3        0.03        0.00     18.18 o 
  10  13   3       23.92       26.22     19.55 o 
  11  13   3       11.91        0.00     19.85 o 
   1  14   3       25.16       46.67     31.93 o 
   2  14   3       28.93        0.00     29.86 o 
   3  14   3      211.84      286.83    103.21 o 
   4  14   3        3.12        0.00     22.43 o 
   5  14   3        2.07        0.86     19.51 o 
   6  14   3       14.30       26.64     19.76 o 
   7  14   3        0.14        1.19     18.94 o 
   8  14   3        4.91       14.44     19.89 o 
   9  14   3        2.30        2.61     18.68 o 
   2  15   3        9.23       13.49     52.01 o 
   3  15   3       12.19        0.00     28.50 o 
   0   0   4    10020.45     9993.75    482.57 o 
   1   0   4     1203.14     1079.00     41.26 o 
   2   0   4        7.18        6.60      2.28 o 
   3   0   4    11265.01    10749.91    398.59 o 
   4   0   4      330.40      403.11     15.84 o 
   5   0   4     1677.75     1843.02     69.02 o 
   6   0   4     2193.61     2049.07     76.33 o 
   7   0   4     2247.49     1958.98     73.40 o 
   8   0   4    10343.56     9853.26    365.51 o 
   9   0   4     6519.36     7023.77    288.36 o 
  10   0   4      326.01      248.69     12.99 o 
  11   0   4       50.85       31.15      8.00 o 
  12   0   4      893.97      874.64     38.68 o 
  13   0   4        6.64        0.00      9.51 o 
  14   0   4      490.16      462.14     22.84 o 
  15   0   4     1009.62      974.99     49.94 o 
  16   0   4     1311.35     1371.20     68.00 o 
  17   0   4       60.11       66.46     28.95 o 
  18   0   4       24.74        0.00     17.21 o 
  19   0   4       55.73       73.05     19.15 o 
  20   0   4       98.45      121.84     23.36 o 
  21   0   4      168.09      139.94     23.68 o 
  22   0   4        3.05       13.59     23.68 o 
  23   0   4        0.08        7.00     32.37 o 
   1   1   4       11.54        3.33      2.56 o 
   2   1   4    17764.64    17505.52    490.17 o 
   3   1   4    48367.55    49968.25   1254.69 o 
   4   1   4       31.61       29.01      2.14 o 
   5   1   4     4997.88     4902.00    128.95 o 
   6   1   4      299.20      237.98      7.54 o 
   7   1   4      228.08      292.52      9.16 o 
   8   1   4      585.37      543.02     16.07 o 
   9   1   4     1298.21     1243.96     35.15 o 
  10   1   4      475.81      513.05     15.47 o 
  11   1   4      356.27      438.55     13.75 o 
  12   1   4     1049.63     1086.79     33.26 o 
  13   1   4       26.25       29.77      8.87 o 
  14   1   4      191.69      217.47     20.26 o 
  15   1   4      236.16      230.08     11.96 o 
  16   1   4      190.10      211.90     13.88 o 
  17   1   4      102.93       97.50     11.51 o 
  18   1   4       24.40       22.05     11.88 o 
  19   1   4       92.44      109.03     14.31 o 
  20   1   4        8.68        9.02     18.62 o 
  21   1   4       27.19       17.73     15.55 o 
  22   1   4        8.80        0.00     15.66 o 
   0   2   4    11297.66    10199.84    426.61 o 
   1   2   4      764.98      755.06     24.56 o 
   2   2   4    77133.05    82203.98   2429.70 o 
   3   2   4     7984.46     7259.53    201.88 o 
   4   2   4    10283.16     9746.78    255.60 o 
   5   2   4     1019.57      977.91     25.12 o 
   6   2   4     4281.23     4216.08    116.41 o 
   7   2   4       86.51      127.99      6.20 o 
   8   2   4     5653.81     5551.04    153.23 o 
   9   2   4     3879.46     3972.79    115.60 o 
  10   2   4      287.52      278.95      9.64 o 
  11   2   4       21.20       18.13      6.10 o 
  12   2   4      238.01      238.97     11.37 o 
  13   2   4     1359.27     1368.57     44.30 o 
  14   2   4        4.41        5.11      7.74 o 
  15   2   4      112.15      169.52     11.47 o 
  16   2   4      371.34      345.38     16.70 o 
  17   2   4       60.74       64.96     11.49 o 
  18   2   4        0.45        0.00     11.11 o 
  19   2   4        2.69        0.00     13.87 o 
  20   2   4        0.00        0.00     14.89 o 
  21   2   4        0.17        4.55     15.87 o 
  22   2   4        3.88        2.20     16.22 o 
   1   3   4     9811.90     9535.89    303.46 o 
   2   3   4     3892.92     3973.65    117.92 o 
   3   3   4     6192.99     5675.69    166.51 o 
   4   3   4      285.62      258.84      8.10 o 
   5   3   4      279.22      262.77     10.68 o 
   6   3   4     4142.28     4161.81    121.90 o 
   7   3   4        0.39        3.96      4.50 o 
   8   3   4       80.78       88.62      5.41 o 
   9   3   4        0.23        8.43      6.92 o 
  10   3   4      496.36      542.71     18.38 o 
  11   3   4        0.94        0.00      6.04 o 
  12   3   4        6.71       12.41      6.65 o 
  13   3   4        8.09        1.13      7.51 o 
  14   3   4      233.88      239.78     13.07 o 
  15   3   4      195.37      196.16     12.36 o 
  16   3   4        8.77       30.44     10.32 o 
  17   3   4      186.48      160.23     12.79 o 
  18   3   4        1.94        0.00     10.61 o 
  19   3   4       66.88       45.83     17.12 o 
  20   3   4        0.49        0.00     14.53 o 
  21   3   4        7.45        0.00     15.00 o 
  22   3   4       11.98       12.90     17.32 o 
   0   4   4       77.73       92.57      6.54 o 
   1   4   4        0.91        7.08      3.98 o 
   2   4   4       12.39       13.51      3.86 o 
   3   4   4       83.18       69.71      4.47 o 
   4   4   4       52.25       45.84      5.71 o 
   5   4   4       89.34      100.23      4.42 o 
   6   4   4      461.25      388.22     12.57 o 
   7   4   4     3470.63     3702.30    108.45 o 
   8   4   4       30.28       32.37      4.10 o 
   9   4   4     1159.73     1107.37     35.71 o 
  10   4   4       88.72      126.46      9.55 o 
  11   4   4       54.78       68.01      7.07 o 
  12   4   4      307.05      301.56     13.70 o 
  13   4   4        9.10        2.76      8.16 o 
  14   4   4      102.68      103.17     10.38 o 
  15   4   4      108.85      126.56     19.71 o 
  16   4   4      122.82      123.50     11.75 o 
  17   4   4        1.88        0.00     10.99 o 
  18   4   4       12.32       21.24     11.83 o 
  19   4   4       16.23       19.30     12.61 o 
  20   4   4       13.64        0.00     13.95 o 
  21   4   4        1.03        5.97     16.87 o 
  22   4   4        7.21       14.43     19.21 o 
   1   5   4     1368.16     1240.40     43.33 o 
   2   5   4        0.41        0.00      6.16 o 
   3   5   4      470.34      527.25     19.31 o 
   4   5   4     1122.41     1065.40     37.37 o 
   5   5   4     1042.95     1296.25     36.77 o 
   6   5   4        4.29        4.32      3.77 o 
   7   5   4     1688.81     1676.87     50.20 o 
   8   5   4      396.78      378.65     12.96 o 
   9   5   4      139.32      174.04      8.00 o 
  10   5   4       19.81       14.13     13.22 o 
  11   5   4       55.14       67.81      7.93 o 
  12   5   4      291.00      304.11     19.39 o 
  13   5   4       11.84        7.34     11.26 o 
  14   5   4      443.28      485.50     21.59 o 
  15   5   4        0.09        0.00      9.99 o 
  16   5   4       43.19       33.20     11.09 o 
  17   5   4      539.36      535.14     43.19 o 
  18   5   4       45.48       24.56     11.87 o 
  19   5   4       15.68       44.06     15.17 o 
  20   5   4       16.77        9.81     15.38 o 
  21   5   4        1.04       11.58     16.51 o 
   0   6   4    17449.79    17727.07   1046.38 o 
   1   6   4       20.68        3.41      5.69 o 
   2   6   4        7.87       33.99     11.34 o 
   3   6   4       63.13       49.16      5.96 o 
   4   6   4      179.54      192.48      9.22 o 
   5   6   4        5.75        9.13      6.22 o 
   6   6   4       12.74       19.70      5.42 o 
   7   6   4      484.14      486.68     15.68 o 
   8   6   4       71.21       87.15      8.54 o 
   9   6   4      260.98      308.96     21.53 o 
  10   6   4      220.93      222.41     11.41 o 
  11   6   4      132.37      143.92     11.10 o 
  12   6   4       38.91       12.92      8.58 o 
  13   6   4       60.19       54.29      9.82 o 
  14   6   4       26.72       29.44     13.38 o 
  15   6   4        9.23        1.48     10.22 o 
  16   6   4       42.52       34.97     12.18 o 
  17   6   4        0.01        8.36     12.70 o 
  18   6   4       24.34       54.40     14.19 o 
  19   6   4       12.14       13.07     15.08 o 
  20   6   4        6.72        3.27     15.94 o 
  21   6   4        3.52        1.11     16.51 o 
   1   7   4        1.58        0.00      6.36 o 
   2   7   4      349.74      354.25     26.90 o 
   3   7   4        0.01        0.00      6.35 o 
   4   7   4       23.51       24.80      6.43 o 
   5   7   4      876.05      958.82     34.42 o 
   6   7   4       27.78       23.47      7.28 o 
   7   7   4      343.18      393.51     14.81 o 
   8   7   4       37.13       33.74      7.51 o 
   9   7   4      622.69      640.50     24.33 o 
  10   7   4       83.35       88.98     16.36 o 
  11   7   4        0.83        0.00      8.78 o 
  12   7   4       78.51       77.40     15.79 o 
  13   7   4      398.26      446.31     27.02 o 
  14   7   4        0.59        0.63     11.23 o 
  15   7   4      269.33      268.40     16.82 o 
  16   7   4      279.12      283.21     18.50 o 
  17   7   4       28.50       27.24     13.76 o 
  18   7   4       28.33       22.57     19.42 o 
  19   7   4        4.12        0.00     16.45 o 
  20   7   4       20.80        7.24     16.94 o 
   0   8   4     1628.89     1644.73    100.30 o 
   1   8   4      410.05      457.13     18.54 o 
   2   8   4      888.79      869.28     31.89 o 
   3   8   4      588.49      618.06     23.29 o 
   4   8   4      473.91      506.97     19.87 o 
   5   8   4      744.91      682.86     25.91 o 
   6   8   4      464.06      509.98     20.01 o 
   7   8   4      124.48      124.79      8.95 o 
   8   8   4       12.11       13.00     10.85 o 
   9   8   4        2.90        0.00      9.73 o 
  10   8   4      314.46      329.15     17.39 o 
  11   8   4       35.31       19.44     11.35 o 
  12   8   4        8.63       13.04     11.70 o 
  13   8   4       16.49        0.00     11.12 o 
  14   8   4       75.25       72.09     13.22 o 
  15   8   4        0.04       11.40     12.94 o 
  16   8   4        7.87        9.43     14.03 o 
  17   8   4       67.29       57.39     14.69 o 
  18   8   4        9.86        5.32     14.90 o 
  19   8   4        0.16        0.00     16.61 o 
   1   9   4      192.60      203.03     12.07 o 
   2   9   4      134.78      122.95     10.03 o 
   3   9   4      190.27      201.65     14.56 o 
   4   9   4       67.17       65.22      9.25 o 
   5   9   4      458.82      473.52     19.63 o 
   6   9   4      105.59      130.63      9.99 o 
   7   9   4       25.41       22.38     12.24 o 
   8   9   4       37.81       28.13     12.33 o 
   9   9   4       60.80       72.25     17.99 o 
  10   9   4      123.49      104.77     15.98 o 
  11   9   4       97.28       87.51     12.85 o 
  12   9   4      219.07      195.54     15.42 o 
  13   9   4       68.01       64.83     13.58 o 
  14   9   4       21.26        0.00     13.28 o 
  15   9   4       16.00        3.22     13.99 o 
  16   9   4       20.07       21.95     15.00 o 
  17   9   4       14.45        0.00     15.20 o 
  18   9   4       52.59       38.11     17.09 o 
   0  10   4      227.53      245.15     24.18 o 
   1  10   4       42.94       32.88     10.36 o 
   2  10   4        1.06        9.73     10.74 o 
   3  10   4        6.16        0.00     10.33 o 
   4  10   4        5.02        0.00     14.21 o 
   5  10   4      181.54      201.86     14.84 o 
   6  10   4       10.77        0.00     13.04 o 
   7  10   4       12.94        1.55     13.39 o 
   8  10   4       13.58       29.84     13.56 o 
   9  10   4       21.12        7.26     13.45 o 
  10  10   4       11.59       12.53     19.05 o 
  11  10   4       19.42       34.96     17.74 o 
  12  10   4       29.31       16.57     15.10 o 
  13  10   4        0.81        0.00     14.14 o 
  14  10   4        2.42        2.86     14.36 o 
  15  10   4       47.83       44.75     15.11 o 
  16  10   4        0.76        0.00     18.59 o 
  17  10   4        8.43        0.00     17.07 o 
   1  11   4        0.04        0.00     12.13 o 
   2  11   4      726.23      768.33     41.47 o 
   3  11   4       42.93       57.76     14.30 o 
   4  11   4       88.91      116.50     17.70 o 
   5  11   4        2.81        0.00     13.64 o 
   6  11   4       82.34       83.81     14.02 o 
   7  11   4        0.20       11.51     14.16 o 
   8  11   4       83.87       59.14     15.14 o 
   9  11   4       28.46       10.79     14.76 o 
  10  11   4       18.85       34.01     15.02 o 
  11  11   4       83.47       76.09     16.48 o 
  12  11   4        6.83       23.55     16.41 o 
  13  11   4        4.67        8.56     18.84 o 
  14  11   4       22.06       27.13     18.08 o 
  15  11   4        7.76        0.00     19.37 o 
   0  12   4      240.65      227.54     36.08 o 
   1  12   4       20.16        0.00     15.13 o 
   2  12   4       19.57       20.19     13.59 o 
   3  12   4        1.53        0.00     15.58 o 
   4  12   4       52.69       42.54     16.09 o 
   5  12   4      195.27      188.11     18.90 o 
   6  12   4       76.83       98.55     16.90 o 
   7  12   4      152.50      155.16     18.50 o 
   8  12   4       11.52       19.79     17.19 o 
   9  12   4        0.02       16.39     16.48 o 
  10  12   4        0.04        0.00     20.86 o 
  11  12   4       28.87       27.05     18.50 o 
  12  12   4       88.17       96.02     19.18 o 
  13  12   4        6.54        1.34     19.79 o 
   1  13   4      255.85      292.13     25.92 o 
   2  13   4       18.71        5.50     19.97 o 
   3  13   4       39.83        0.97     24.29 o 
   4  13   4        3.32        2.85     21.64 o 
   5  13   4       51.14       57.75     17.76 o 
   6  13   4        2.83        0.00     16.83 o 
   7  13   4       20.08        1.34     17.74 o 
   8  13   4       58.42       78.57     18.91 o 
   9  13   4        2.33        1.48     18.37 o 
  10  13   4        3.18        0.00     16.69 o 
  11  13   4       19.95       36.15     19.95 o 
   0  14   4       11.02        7.24     27.33 o 
   1  14   4       58.11       65.58     22.98 o 
   2  14   4        2.41       29.93     32.37 o 
   3  14   4        4.65        0.00     39.78 o 
   4  14   4        0.17        0.00     22.70 o 
   5  14   4       70.99       85.17     33.94 o 
   6  14   4        9.12        0.00     23.00 o 
   7  14   4        7.01        3.75     25.03 o 
   8  14   4        0.40        0.00     23.90 o 
   1  15   4        5.19        0.00     48.08 o 
   2  15   4       36.36       22.79     29.53 o 
   1   1   5     1729.41     1727.05     48.63 o 
   2   1   5       44.41       56.73      5.59 o 
   3   1   5    26965.71    27198.82    719.11 o 
   4   1   5      985.89      913.35     23.42 o 
   5   1   5     3470.13     3252.00     85.59 o 
   6   1   5       89.90      112.86      6.25 o 
   7   1   5     2383.34     2473.70     65.36 o 
   8   1   5       14.76        6.62      3.47 o 
   9   1   5       34.58       56.59      4.50 o 
  10   1   5     1279.84     1328.40     37.48 o 
  11   1   5     1391.57     1339.17     37.68 o 
  12   1   5       70.42       85.68      7.95 o 
  13   1   5        2.27        0.00      7.16 o 
  14   1   5      578.46      545.72     19.97 o 
  15   1   5       17.07       12.36      8.58 o 
  16   1   5       77.83       83.11     12.20 o 
  17   1   5       49.07       35.90     10.88 o 
  18   1   5        0.00        0.00     11.35 o 
  19   1   5      347.81      367.90     21.54 o 
  20   1   5        4.16        0.00     13.41 o 
  21   1   5        0.59        5.86     15.00 o 
  22   1   5        0.09        0.00     17.11 o 
   0   2   5     6287.16     6434.86    269.42 o 
   1   2   5     1212.77     1131.58     36.51 o 
   2   2   5    16118.42    15327.12    453.17 o 
   3   2   5     1344.44     1104.33     33.28 o 
   4   2   5      766.78      812.03     20.73 o 
   5   2   5       94.46      119.23      4.09 o 
   6   2   5       50.70       64.67      3.91 o 
   7   2   5     1736.11     1710.57     47.82 o 
   8   2   5      525.99      500.10     14.87 o 
   9   2   5      197.74      175.13      6.79 o 
  10   2   5      104.89       98.38      5.47 o 
  11   2   5      854.64      864.24     28.54 o 
  12   2   5        4.26        0.43      6.63 o 
  13   2   5      243.12      226.57     11.01 o 
  14   2   5      257.47      223.15     11.46 o 
  15   2   5        0.13        0.00      8.71 o 
  16   2   5        0.13        0.00      9.39 o 
  17   2   5      272.12      251.27     19.40 o 
  18   2   5       13.21        0.35     11.70 o 
  19   2   5       26.32       23.81     12.85 o 
  20   2   5        4.43        8.50     13.01 o 
  21   2   5        1.15       12.24     18.52 o 
  22   2   5        5.73       21.37     16.10 o 
   1   3   5      970.92      963.98     29.17 o 
   2   3   5    12363.44    12770.47    377.78 o 
   3   3   5       54.76       51.28      3.52 o 
   4   3   5     2020.61     2001.19     56.09 o 
   5   3   5      534.05      473.16     13.96 o 
   6   3   5      135.24      162.34      6.86 o 
   7   3   5     1245.26     1325.55     37.00 o 
   8   3   5      738.99      702.37     23.10 o 
   9   3   5      169.08      166.56      7.72 o 
  10   3   5      126.82      139.25      7.51 o 
  11   3   5      174.53      185.53      9.03 o 
  12   3   5      322.37      295.20     12.18 o 
  13   3   5      123.61      116.44      8.65 o 
  14   3   5      169.80      150.92     21.66 o 
  15   3   5      931.16      932.06     34.31 o 
  16   3   5      229.78      205.93     12.88 o 
  17   3   5      149.77      154.94     15.74 o 
  18   3   5       20.64        6.03     12.36 o 
  19   3   5      198.65      191.43     16.76 o 
  20   3   5        0.26        0.00     13.37 o 
  21   3   5        4.73        0.12     18.61 o 
  22   3   5        7.67        8.46     19.25 o 
   0   4   5     6174.09     6170.85    258.50 o 
   1   4   5     6639.51     6616.21    195.92 o 
   2   4   5     4646.52     4477.93    142.99 o 
   3   4   5        0.30        1.18      3.79 o 
   4   4   5     2045.04     2280.26     72.41 o 
   5   4   5      726.67      673.57     19.57 o 
   6   4   5     2693.17     2516.75     66.29 o 
   7   4   5     2084.71     2152.27     63.24 o 
   8   4   5      551.17      570.70     18.08 o 
   9   4   5       38.74       39.50      5.38 o 
  10   4   5      202.05      236.41     11.40 o 
  11   4   5      291.03      288.60     12.01 o 
  12   4   5      139.47      133.89     18.22 o 
  13   4   5       16.09       15.74      8.19 o 
  14   4   5      425.36      469.26     19.71 o 
  15   4   5      730.93      740.32     27.98 o 
  16   4   5       98.04       71.22     11.26 o 
  17   4   5      116.60      113.57     12.67 o 
  18   4   5        0.45        3.31     11.66 o 
  19   4   5       17.33       27.00     13.96 o 
  20   4   5       27.54       14.84     16.20 o 
  21   4   5       10.39       10.21     21.71 o 
  22   4   5        0.03        0.00     17.76 o 
   1   5   5     3106.68     2841.52     91.01 o 
   2   5   5       10.32       22.99      4.57 o 
   3   5   5     3479.91     3336.27    114.45 o 
   4   5   5        9.27        8.26      4.76 o 
   5   5   5      732.03      794.90     24.74 o 
   6   5   5      379.76      361.53     11.47 o 
   7   5   5       27.08       32.01      6.20 o 
   8   5   5       68.15       57.25      4.98 o 
   9   5   5        5.51        5.28      5.63 o 
  10   5   5      243.92      230.92     10.16 o 
  11   5   5       37.12       49.03      6.98 o 
  12   5   5       17.61       27.71      8.29 o 
  13   5   5       88.50       62.24     10.58 o 
  14   5   5       19.61        6.56     10.76 o 
  15   5   5        2.36        0.00      9.72 o 
  16   5   5       89.89      100.23     19.81 o 
  17   5   5        4.50        0.00     12.94 o 
  18   5   5       48.19       12.90     14.05 o 
  19   5   5       49.34       48.17     14.34 o 
  20   5   5        0.87        5.98     15.82 o 
  21   5   5        0.87       12.31     17.60 o 
   0   6   5     2078.63     1920.49     81.55 o 
   1   6   5      211.76      205.69      9.19 o 
   2   6   5      599.85      623.29     23.05 o 
   3   6   5       51.30       63.66      6.07 o 
   4   6   5      587.88      582.66     21.72 o 
   5   6   5      885.02      949.64     31.28 o 
   6   6   5        0.33        4.26      5.04 o 
   7   6   5        3.99        1.38      5.09 o 
   8   6   5       19.46        7.03      7.09 o 
   9   6   5       97.87      131.33      7.30 o 
  10   6   5       12.61        0.00      7.42 o 
  11   6   5        9.55        0.00      7.77 o 
  12   6   5      553.14      520.47     26.71 o 
  13   6   5       10.70        0.86     13.27 o 
  14   6   5        1.17        5.83     10.87 o 
  15   6   5      226.66      214.76     15.28 o 
  16   6   5       10.68        5.38     12.73 o 
  17   6   5       42.51       49.62     12.94 o 
  18   6   5       38.69       77.44     14.73 o 
  19   6   5       44.09       13.20     14.78 o 
  20   6   5        0.95        5.16     16.15 o 
   1   7   5     1762.23     1633.27     53.16 o 
   2   7   5     1950.54     2007.92     76.36 o 
   3   7   5      191.33      209.26     10.39 o 
   4   7   5       65.09       68.03      8.06 o 
   5   7   5      169.04      169.11     10.47 o 
   6   7   5      270.49      300.25     12.91 o 
   7   7   5      164.43      162.00      8.85 o 
   8   7   5        0.85        0.00      6.01 o 
   9   7   5      187.62      198.29     12.56 o 
  10   7   5      408.59      548.93     23.88 o 
  11   7   5       12.10        1.50     10.34 o 
  12   7   5      266.33      255.83     20.94 o 
  13   7   5       20.26        0.00     11.47 o 
  14   7   5       37.10       27.26     12.56 o 
  15   7   5      151.42      156.88     19.53 o 
  16   7   5       31.01       15.11     13.62 o 
  17   7   5        4.43        0.77     13.41 o 
  18   7   5        1.18        9.26     14.29 o 
  19   7   5       37.86       28.97     15.98 o 
  20   7   5       24.25       28.67     17.34 o 
   0   8   5      648.56      664.53     30.57 o 
   1   8   5       90.99      105.91     12.20 o 
   2   8   5       73.81       87.41     12.08 o 
   3   8   5      102.26       97.28      8.69 o 
   4   8   5      295.07      247.14     13.27 o 
   5   8   5      718.47      725.38     29.90 o 
   6   8   5       28.11       32.62      7.19 o 
   7   8   5       25.63       21.02      7.36 o 
   8   8   5       42.12        5.50     13.24 o 
   9   8   5      105.00      123.12     13.90 o 
  10   8   5       60.03       55.72     11.69 o 
  11   8   5      488.15      451.64     21.80 o 
  12   8   5       12.91       11.99     11.75 o 
  13   8   5      209.39      251.90     23.83 o 
  14   8   5       25.07       23.62     13.27 o 
  15   8   5       15.68       19.44     13.44 o 
  16   8   5        5.94        0.00     15.14 o 
  17   8   5        3.92       17.14     14.72 o 
  18   8   5        3.49        0.00     14.67 o 
  19   8   5        0.93       12.22     16.31 o 
   1   9   5      199.02      178.80     11.47 o 
   2   9   5       81.72       68.21      9.26 o 
   3   9   5      179.43      192.81     12.79 o 
   4   9   5       16.99        3.75     11.32 o 
   5   9   5        2.14        0.00      8.39 o 
   6   9   5      120.17      119.29     11.18 o 
   7   9   5        3.59        0.00     12.60 o 
   8   9   5       27.41       23.54     12.46 o 
   9   9   5        0.25        0.00     12.82 o 
  10   9   5       27.52       21.44     13.38 o 
  11   9   5       54.30       43.96     15.81 o 
  12   9   5        0.00        0.00     12.13 o 
  13   9   5        7.53        8.31     13.76 o 
  14   9   5       64.18       36.66     14.74 o 
  15   9   5      194.66      205.51     17.59 o 
  16   9   5        0.08        0.00      7.74 o 
  17   9   5       33.76       18.67     16.63 o 
  18   9   5        1.49        8.04     17.86 o 
   0  10   5      210.88      160.50     17.47 o 
   1  10   5      131.87      149.57     16.68 o 
   2  10   5        5.33       18.32     12.40 o 
   3  10   5       35.45        9.57     11.08 o 
   4  10   5      346.03      287.37     16.46 o 
   5  10   5       48.11       47.07     10.11 o 
   6  10   5      282.32      311.32     20.01 o 
   7  10   5        1.35        0.00     14.16 o 
   8  10   5        8.37        6.11     12.97 o 
   9  10   5      637.56      569.60     29.42 o 
  10  10   5        3.23        0.00     13.80 o 
  11  10   5        0.05        0.00     14.37 o 
  12  10   5        4.53        0.00     15.01 o 
  13  10   5      130.41      161.10     16.85 o 
  14  10   5        1.18        0.00     14.76 o 
  15  10   5       10.12        0.00     14.63 o 
  16  10   5       43.63       51.89     17.73 o 
  17  10   5        3.68        0.00     16.64 o 
   1  11   5      191.89      214.40     31.67 o 
   2  11   5       90.31       76.00     14.97 o 
   3  11   5       28.83       19.66     11.77 o 
   4  11   5       28.40       52.50     13.82 o 
   5  11   5       74.93       78.10     17.30 o 
   6  11   5       53.21       53.67     15.99 o 
   7  11   5       11.71       15.59     14.26 o 
   8  11   5       89.29       67.64     15.74 o 
   9  11   5        2.43        9.06     16.26 o 
  10  11   5        6.05       22.95     16.79 o 
  11  11   5        1.06        0.73     16.32 o 
  12  11   5        0.07        0.00     16.98 o 
  13  11   5        2.97       11.77     17.08 o 
  14  11   5        0.76       16.11     18.43 o 
  15  11   5        1.13        0.00     17.17 o 
   0  12   5      184.03      180.71     28.04 o 
   1  12   5       16.21       17.03     14.53 o 
   2  12   5        2.22       11.76     15.88 o 
   3  12   5      203.00      192.27     18.29 o 
   4  12   5        0.51        0.00     22.66 o 
   5  12   5       22.03       27.11     16.01 o 
   6  12   5       29.01       51.84     20.26 o 
   7  12   5       13.39       27.54     16.72 o 
   8  12   5        0.47        2.14     17.01 o 
   9  12   5       40.18       18.88     16.86 o 
  10  12   5        1.84        0.00     17.27 o 
  11  12   5        4.31        0.00     16.24 o 
  12  12   5        0.08        0.00     19.25 o 
  13  12   5       25.34       24.65     18.73 o 
   1  13   5       21.57       19.40     22.20 o 
   2  13   5       22.71        0.00     21.15 o 
   3  13   5       32.05       11.93     24.18 o 
   4  13   5        5.69        7.57     22.43 o 
   5  13   5      100.74      112.14     23.60 o 
   6  13   5       26.44       27.27     23.55 o 
   7  13   5        3.11        0.00     22.44 o 
   8  13   5        0.02        0.00     18.60 o 
   9  13   5        4.85       10.23     18.78 o 
  10  13   5       10.15       18.22     19.15 o 
  11  13   5        2.42        4.50     20.00 o 
   0  14   5       33.62       46.31     28.23 o 
   1  14   5        5.48        0.00     28.83 o 
   2  14   5        9.31       20.75     27.07 o 
   3  14   5       33.32       21.78     32.30 o 
   4  14   5       13.16       10.46     24.64 o 
   5  14   5        8.95        0.00     25.18 o 
   6  14   5        3.91        0.00     23.99 o 
   7  14   5        2.40        0.00     33.87 o 
   8  14   5        4.39        6.52     24.50 o 
   0   0   6    21676.56    20921.11   1264.71 o 
   1   0   6     4441.26     4122.10    155.77 o 
   2   0   6       10.85        9.92      2.74 o 
   3   0   6     3586.64     3460.39    128.76 o 
   4   0   6     3808.96     3640.18    135.46 o 
   5   0   6     7222.14     7113.01    264.13 o 
   6   0   6       66.63       62.15      7.25 o 
   7   0   6      613.38      741.46     36.74 o 
   8   0   6    11737.28    12472.66    462.43 o 
   9   0   6     1278.65     1422.69     53.79 o 
  10   0   6       69.51       50.11      6.48 o 
  11   0   6      436.19      503.93     20.94 o 
  12   0   6      565.52      661.67     26.62 o 
  13   0   6      773.53      771.09     34.52 o 
  14   0   6     1190.30     1222.70     60.97 o 
  15   0   6       34.61       30.47     11.97 o 
  16   0   6        9.57       10.14     13.97 o 
  17   0   6      307.73      285.90     22.85 o 
  18   0   6       52.61       47.93     15.98 o 
  19   0   6      104.75      123.26     38.64 o 
  20   0   6       51.86       56.15     24.37 o 
  21   0   6      316.39      385.33     35.82 o 
  22   0   6        0.52       12.58     23.08 o 
   1   1   6      516.95      523.91     16.12 o 
   2   1   6     5698.34     5207.85    137.91 o 
   3   1   6    10631.66     9729.73    257.67 o 
   4   1   6       24.13       29.01      3.09 o 
   5   1   6      112.85      124.44      4.45 o 
   6   1   6      118.02      119.24      4.53 o 
   7   1   6     1549.36     1553.32     41.07 o 
   8   1   6      146.71      182.72      7.67 o 
   9   1   6      622.60      537.80     15.36 o 
  10   1   6       71.34       60.34      5.05 o 
  11   1   6        3.84        0.00      4.60 o 
  12   1   6       12.39        6.16      5.99 o 
  13   1   6       37.75       38.59      7.24 o 
  14   1   6      106.19       98.24      8.67 o 
  15   1   6      135.68      146.58     11.17 o 
  16   1   6       40.58       35.49     11.36 o 
  17   1   6        3.87        3.69     11.21 o 
  18   1   6       47.98       34.29     12.56 o 
  19   1   6        1.16        0.00     11.84 o 
  20   1   6        5.36        7.38     14.00 o 
  21   1   6        0.10        0.00     14.81 o 
  22   1   6        9.10       14.76     17.08 o 
   0   2   6     2527.08     2332.17     97.76 o 
   1   2   6     3325.50     3394.89    108.26 o 
   2   2   6      392.66      366.81     11.75 o 
   3   2   6     3964.68     3989.66    112.05 o 
   4   2   6     2719.10     2910.50     73.46 o 
   5   2   6      105.51      121.50      4.30 o 
   6   2   6     2455.89     2325.17     58.99 o 
   7   2   6     1009.88     1162.92     31.37 o 
   8   2   6     1853.37     1893.50     50.55 o 
   9   2   6      279.93      313.59      9.78 o 
  10   2   6        9.27        8.02      4.03 o 
  11   2   6      116.65      106.34     13.64 o 
  12   2   6       19.31        0.00      6.60 o 
  13   2   6       22.68       16.95      8.29 o 
  14   2   6      219.28      223.78     21.65 o 
  15   2   6      792.21      805.77     27.72 o 
  16   2   6      139.85      141.08     11.64 o 
  17   2   6       15.66       20.76     11.40 o 
  18   2   6        2.76        2.18     12.01 o 
  19   2   6       52.81       67.01     14.01 o 
  20   2   6       10.86       18.85     13.98 o 
  21   2   6        0.05        3.98     17.59 o 
  22   2   6        0.48        0.00     18.61 o 
   1   3   6     2195.16     2360.41     75.49 o 
   2   3   6    16687.81    15608.93    588.96 o 
   3   3   6        2.90        2.75      3.18 o 
   4   3   6       69.36       62.47      4.45 o 
   5   3   6     3542.21     3711.99     97.69 o 
   6   3   6       59.00       87.87      4.96 o 
   7   3   6     1364.40     1370.92     36.61 o 
   8   3   6      310.79      347.46     11.58 o 
   9   3   6      187.46      167.53      7.93 o 
  10   3   6       25.25       27.53      5.79 o 
  11   3   6        2.21        2.06      8.10 o 
  12   3   6        0.08        7.74      6.88 o 
  13   3   6        0.67        0.00      7.29 o 
  14   3   6       82.11      103.07     13.87 o 
  15   3   6      368.78      404.33     22.51 o 
  16   3   6        4.38        1.65     12.98 o 
  17   3   6      358.23      346.74     25.16 o 
  18   3   6      178.57      205.04     20.29 o 
  19   3   6        0.20        3.89     13.31 o 
  20   3   6        6.98        0.00     14.29 o 
  21   3   6        1.61       14.84     15.97 o 
  22   3   6        5.14        5.96     19.45 o 
   0   4   6     1792.82     1913.27     81.07 o 
   1   4   6      439.19      449.23     15.23 o 
   2   4   6      850.04      974.66     29.51 o 
   3   4   6      430.54      445.32     14.37 o 
   4   4   6        0.32        7.39      3.72 o 
   5   4   6       40.37       34.62      3.47 o 
   6   4   6      436.45      453.05     13.65 o 
   7   4   6      885.65      835.09     24.05 o 
   8   4   6     1054.33     1024.43     31.01 o 
   9   4   6     1320.21     1328.35     39.87 o 
  10   4   6      661.93      687.46     23.33 o 
  11   4   6       30.63       42.47      6.70 o 
  12   4   6       97.03      122.55      8.95 o 
  13   4   6        9.43       11.34      9.14 o 
  14   4   6       81.96       92.10     10.09 o 
  15   4   6        1.60        0.00     12.45 o 
  16   4   6      242.98      260.08     16.07 o 
  17   4   6      131.12      174.10     18.81 o 
  18   4   6       23.51       28.06     13.71 o 
  19   4   6        0.27        0.00     13.45 o 
  20   4   6        8.18       21.01     23.29 o 
  21   4   6        0.02       36.35     17.61 o 
   1   5   6        7.11       31.92      7.54 o 
   2   5   6       16.29       33.17      7.94 o 
   3   5   6      288.35      320.40     12.06 o 
   4   5   6      265.66      263.61     10.43 o 
   5   5   6     1225.77     1144.42     37.04 o 
   6   5   6     1589.26     1555.15     43.72 o 
   7   5   6     2528.84     2494.31     79.22 o 
   8   5   6       18.59       12.71      4.81 o 
   9   5   6        4.24       10.77      5.27 o 
  10   5   6       47.86       54.88      6.00 o 
  11   5   6      419.29      382.26     15.11 o 
  12   5   6      114.09      127.29     13.79 o 
  13   5   6      382.96      387.64     19.27 o 
  14   5   6       74.14       62.56     11.29 o 
  15   5   6       13.97       21.01     11.14 o 
  16   5   6       73.18       79.99     12.63 o 
  17   5   6       98.49       86.68     21.85 o 
  18   5   6        0.01        0.00     12.91 o 
  19   5   6       30.33       24.13     14.96 o 
  20   5   6        6.07        0.00     16.29 o 
  21   5   6        4.07        0.00     18.01 o 
   0   6   6      374.40      419.10     19.72 o 
   1   6   6       44.40       39.79      5.76 o 
   2   6   6     1005.31     1048.69     34.76 o 
   3   6   6       91.78       91.73      8.03 o 
   4   6   6       17.78       17.37      5.63 o 
   5   6   6     1134.77     1080.72     38.27 o 
   6   6   6      107.33      117.31      7.06 o 
   7   6   6      500.73      447.41     14.94 o 
   8   6   6       41.52       54.30      5.74 o 
   9   6   6        0.17        0.00      8.27 o 
  10   6   6       12.85       13.63      7.44 o 
  11   6   6      214.06      208.47     17.37 o 
  12   6   6        3.89        3.40     10.44 o 
  13   6   6      283.30      233.63     15.29 o 
  14   6   6       29.33       22.32     10.99 o 
  15   6   6       80.37       79.21     13.04 o 
  16   6   6        0.10        2.25     12.10 o 
  17   6   6       97.01      105.09     14.46 o 
  18   6   6        1.63        0.00     14.21 o 
  19   6   6       32.69       27.74     15.46 o 
  20   6   6        2.36        0.00     16.32 o 
   1   7   6      107.22       92.52      6.70 o 
   2   7   6      740.91      751.54     25.93 o 
   3   7   6       25.00       29.07      6.50 o 
   4   7   6      137.22      163.17      9.38 o 
   5   7   6       20.57       28.64      7.39 o 
   6   7   6        1.39        0.00      6.43 o 
   7   7   6      340.98      351.26     18.55 o 
   8   7   6        0.02        3.51     12.22 o 
   9   7   6       39.88       33.45      7.68 o 
  10   7   6        8.25       15.34     10.30 o 
  11   7   6        0.19        0.45     10.99 o 
  12   7   6       14.86       12.97     10.98 o 
  13   7   6        0.00        4.45     11.38 o 
  14   7   6      113.83      147.73     21.45 o 
  15   7   6        4.03        4.55     12.90 o 
  16   7   6        2.73        0.00     13.56 o 
  17   7   6       13.67        9.54     15.36 o 
  18   7   6       12.02       23.17     15.34 o 
  19   7   6        0.52        0.00     16.53 o 
   0   8   6       63.43       90.36     18.34 o 
   1   8   6      259.25      258.95     13.66 o 
   2   8   6       71.63       79.71      9.41 o 
   3   8   6      182.53      151.07     15.56 o 
   4   8   6      110.86      115.03     17.02 o 
   5   8   6        0.27        0.00      8.42 o 
   6   8   6        0.22        0.00      7.60 o 
   7   8   6       40.00       43.72     11.44 o 
   8   8   6      974.80     1065.64     42.32 o 
   9   8   6      589.63      591.73     31.04 o 
  10   8   6       78.60       91.30     17.20 o 
  11   8   6      152.93      118.43     12.74 o 
  12   8   6       17.67        3.41     11.93 o 
  13   8   6      225.62      196.45     15.08 o 
  14   8   6        5.07        0.00     13.41 o 
  15   8   6        0.00        2.86     17.11 o 
  16   8   6        5.26       19.79     14.09 o 
  17   8   6       78.62       42.26     15.85 o 
  18   8   6       26.57       31.99     16.28 o 
  19   8   6       10.16        0.00     16.36 o 
   1   9   6      455.19      478.94     19.31 o 
   2   9   6      425.95      566.55     21.17 o 
   3   9   6       49.27       26.70      9.56 o 
   4   9   6        0.03        0.00      8.96 o 
   5   9   6      193.55      199.01     16.32 o 
   6   9   6       62.94       70.77      9.46 o 
   7   9   6       40.14       56.23     19.35 o 
   8   9   6      302.93      297.93     18.99 o 
   9   9   6       39.01       48.78     13.17 o 
  10   9   6       80.04       63.65     13.05 o 
  11   9   6      284.13      289.32     22.09 o 
  12   9   6       27.29       27.85     12.98 o 
  13   9   6        4.56        0.00     14.07 o 
  14   9   6      117.83      133.39     16.84 o 
  15   9   6      112.63      115.70     15.58 o 
  16   9   6        7.59        0.00     15.45 o 
  17   9   6       22.74       30.77     15.89 o 
  18   9   6        0.00        0.00     16.45 o 
   0  10   6      266.16      223.20     22.17 o 
   1  10   6      103.64       84.35     16.70 o 
   2  10   6      135.94      162.04     21.71 o 
   3  10   6       59.75       61.61     10.93 o 
   4  10   6       52.38       40.15     10.65 o 
   5  10   6       57.59       44.55     10.88 o 
   6  10   6        2.15        0.00     12.79 o 
   7  10   6       39.41       39.49     29.84 o 
   8  10   6        0.08        0.00     19.09 o 
   9  10   6        4.14        9.82     13.76 o 
  10  10   6      134.39      103.81     16.72 o 
  11  10   6        6.46        8.37     15.20 o 
  12  10   6        1.65        0.00     14.79 o 
  13  10   6       19.82        9.16     13.55 o 
  14  10   6        8.24        3.95     14.63 o 
  15  10   6        5.06        0.00     15.20 o 
  16  10   6       10.05       10.57     15.85 o 
   1  11   6        1.01        0.00     12.44 o 
   2  11   6       48.37       70.32     13.29 o 
   3  11   6      268.30      262.74     33.54 o 
   4  11   6       77.17       64.23     13.87 o 
   5  11   6       95.21       58.51     15.21 o 
   6  11   6       55.10       33.62     15.46 o 
   7  11   6      224.18      272.40     43.46 o 
   8  11   6       11.89        3.31     15.71 o 
   9  11   6       35.05       19.12     16.61 o 
  10  11   6        0.01        4.23     16.32 o 
  11  11   6      129.40      145.09     19.63 o 
  12  11   6        3.53        0.21     16.74 o 
  13  11   6        1.91        6.33     17.19 o 
  14  11   6        0.23        1.56     19.07 o 
  15  11   6        2.90       14.21     19.76 o 
   0  12   6      203.31      242.47     28.53 o 
   1  12   6        0.04        0.00     15.78 o 
   2  12   6        3.07        0.00     14.01 o 
   3  12   6        9.63       20.51     13.75 o 
   4  12   6        2.10        0.00     22.10 o 
   5  12   6        6.98        0.00     21.13 o 
   6  12   6        2.53       29.74     19.94 o 
   7  12   6       70.71       67.96     21.75 o 
   8  12   6       22.56       26.67     16.62 o 
   9  12   6       33.67       18.36     16.94 o 
  10  12   6        7.78       24.73     17.59 o 
  11  12   6       48.08       36.61     19.58 o 
  12  12   6        1.52        0.00     18.45 o 
  13  12   6        0.21       23.04     20.03 o 
   1  13   6      166.11      201.70     30.94 o 
   2  13   6       65.38       65.81     18.40 o 
   3  13   6       42.02       40.68     21.33 o 
   4  13   6        0.62       11.55     19.93 o 
   5  13   6        0.23        0.00     22.52 o 
   6  13   6       14.37       28.32     27.26 o 
   7  13   6        0.87        8.94     23.14 o 
   8  13   6        6.92        0.00     23.22 o 
   9  13   6       19.44       13.22     24.16 o 
  10  13   6        0.47        0.00     25.84 o 
   0  14   6      215.80      176.60     31.93 o 
   1  14   6      117.86      138.97     25.27 o 
   2  14   6        1.37       15.60     26.85 o 
   3  14   6        0.00        6.59     27.70 o 
   4  14   6       49.27      101.67     32.32 o 
   5  14   6       13.34        7.29     22.91 o 
   6  14   6        4.38        9.30     25.52 o 
   7  14   6        0.64        7.45     26.18 o 
   1   1   7     1312.41     1380.17     41.55 o 
   2   1   7     5154.86     5062.88    141.91 o 
   3   1   7     3099.96     3000.52     79.67 o 
   4   1   7      449.79      401.31     11.37 o 
   5   1   7    10334.09    10549.11    265.31 o 
   6   1   7      544.23      558.31     15.62 o 
   7   1   7       86.99      105.76      5.07 o 
   8   1   7      568.21      593.65     16.70 o 
   9   1   7      496.57      527.50     15.20 o 
  10   1   7       19.13        9.41      4.35 o 
  11   1   7      212.04      238.85      8.73 o 
  12   1   7       41.79       38.67      8.42 o 
  13   1   7        5.27        7.10      6.83 o 
  14   1   7       24.58        6.86      7.88 o 
  15   1   7      405.38      424.28     18.12 o 
  16   1   7        0.29        0.00      9.72 o 
  17   1   7      123.70      128.32     13.55 o 
  18   1   7       66.72       52.39     12.17 o 
  19   1   7       25.02       27.62     13.20 o 
  20   1   7       97.56       97.60     15.56 o 
  21   1   7       80.68       99.91     24.14 o 
  22   1   7       24.73       14.65     19.94 o 
   0   2   7     2031.07     1783.90     75.12 o 
   1   2   7     1181.62     1235.46     39.71 o 
   2   2   7      118.21      138.80      5.40 o 
   3   2   7     3436.09     3512.00    105.24 o 
   4   2   7     4125.07     4042.25    107.33 o 
   5   2   7    10054.89     9855.91    258.75 o 
   6   2   7      974.32      923.03     24.01 o 
   7   2   7     4741.32     4654.42    129.23 o 
   8   2   7     2002.69     2008.22     53.53 o 
   9   2   7      594.50      604.22     17.24 o 
  10   2   7       12.65       18.45      5.15 o 
  11   2   7       15.56       16.38      5.80 o 
  12   2   7        5.71        0.61      6.62 o 
  13   2   7       12.23       16.85      7.37 o 
  14   2   7       57.90       39.85     11.22 o 
  15   2   7       85.85       77.02      9.46 o 
  16   2   7       35.57       12.62     10.63 o 
  17   2   7        0.25        0.00     11.02 o 
  18   2   7       28.41        5.31     12.22 o 
  19   2   7       34.72       55.31     14.54 o 
  20   2   7        6.89       20.78     15.07 o 
  21   2   7      103.64      114.09     19.29 o 
  22   2   7        4.88       24.90     19.54 o 
   1   3   7      146.82      146.71     10.23 o 
   2   3   7     4002.42     4059.50    129.55 o 
   3   3   7        3.53        1.64      4.46 o 
   4   3   7     1001.68      883.80     27.15 o 
   5   3   7     1066.16     1023.10     27.68 o 
   6   3   7     1385.97     1178.82     31.58 o 
   7   3   7     1099.07     1073.99     29.05 o 
   8   3   7      538.72      629.65     16.79 o 
   9   3   7       40.91       28.80      6.20 o 
  10   3   7      332.20      362.61     12.97 o 
  11   3   7        7.50        6.38      6.15 o 
  12   3   7      461.92      426.04     15.22 o 
  13   3   7       77.34       98.88      8.44 o 
  14   3   7       94.21      112.82      9.31 o 
  15   3   7      116.91      116.14     10.89 o 
  16   3   7        9.80        1.90     10.82 o 
  17   3   7      104.94      113.48     14.95 o 
  18   3   7       56.18       27.73     14.29 o 
  19   3   7       89.20       78.09     14.74 o 
  20   3   7        5.31        9.03     16.17 o 
  21   3   7       24.19       22.51     16.65 o 
   0   4   7     1095.10     1426.88     60.25 o 
   1   4   7     2120.48     2479.73     73.81 o 
   2   4   7     2464.52     2723.91     87.28 o 
   3   4   7        0.09        0.00      4.05 o 
   4   4   7      297.18      229.41      8.54 o 
   5   4   7     1401.28     1351.00     38.39 o 
   6   4   7     4054.79     3995.31    111.36 o 
   7   4   7     4940.15     4817.74    127.14 o 
   8   4   7      318.89      307.30     10.29 o 
   9   4   7       86.98       89.22      7.51 o 
  10   4   7      512.92      547.61     19.12 o 
  11   4   7      723.00      658.17     22.58 o 
  12   4   7       42.06       38.35      8.17 o 
  13   4   7        0.90        0.00     11.37 o 
  14   4   7      238.71      197.60     13.23 o 
  15   4   7      409.99      396.07     22.60 o 
  16   4   7       18.34        0.00     11.89 o 
  17   4   7       66.45       64.34     14.25 o 
  18   4   7        0.13        6.86     13.91 o 
  19   4   7        1.54       20.15     14.15 o 
  20   4   7       14.88        3.76     15.78 o 
  21   4   7        0.57        0.00     16.46 o 
   1   5   7     1823.46     1750.36     52.63 o 
   2   5   7      555.53      478.99     15.43 o 
   3   5   7      317.61      437.55     15.58 o 
   4   5   7     6474.06     6270.26    200.09 o 
   5   5   7     1694.24     1746.51     52.79 o 
   6   5   7     2281.69     2054.80     57.79 o 
   7   5   7      143.20      155.07      6.97 o 
   8   5   7        0.72        0.00      5.47 o 
   9   5   7      201.34      200.75      9.56 o 
  10   5   7        6.04        0.00      6.62 o 
  11   5   7      220.78      247.87     12.48 o 
  12   5   7       99.72      111.27     10.42 o 
  13   5   7      176.47      152.27     13.12 o 
  14   5   7      421.28      427.88     20.68 o 
  15   5   7      925.23      927.87     38.04 o 
  16   5   7      114.98      111.96     13.78 o 
  17   5   7       49.00       31.42     16.43 o 
  18   5   7        9.14        0.00     14.64 o 
  19   5   7       32.60       17.85     14.96 o 
  20   5   7        5.69        4.65     16.69 o 
  21   5   7        0.66        7.68     18.01 o 
   0   6   7     1435.34     1447.82     62.23 o 
   1   6   7       92.01      106.39      6.28 o 
   2   6   7      422.17      409.15     13.91 o 
   3   6   7      226.74      231.54      9.92 o 
   4   6   7      370.60      384.04     14.31 o 
   5   6   7      337.88      319.39     13.10 o 
   6   6   7      870.31      839.20     26.43 o 
   7   6   7       32.15       46.88      6.08 o 
   8   6   7       22.95       13.71      6.15 o 
   9   6   7        0.00        0.00      6.33 o 
  10   6   7        1.03        0.00      9.21 o 
  11   6   7      115.97      126.71     16.53 o 
  12   6   7        4.46        0.00     10.23 o 
  13   6   7       58.40       38.77     12.78 o 
  14   6   7      302.64      329.79     38.60 o 
  15   6   7      130.04      142.16     27.41 o 
  16   6   7       33.06       32.51     17.54 o 
  17   6   7        2.28        6.66     13.55 o 
  18   6   7       12.30       10.57     14.84 o 
  19   6   7        0.92        0.00     16.80 o 
  20   6   7        1.71        0.00     17.29 o 
   1   7   7       38.02       60.27      6.04 o 
   2   7   7      213.55      184.31      9.41 o 
   3   7   7      483.45      526.04     19.02 o 
   4   7   7       10.15        1.20      6.43 o 
   5   7   7      250.22      273.46     18.14 o 
   6   7   7      372.06      396.20     16.50 o 
   7   7   7       17.71       21.46      7.59 o 
   8   7   7       48.90       47.68      7.94 o 
   9   7   7       28.57       35.27      8.37 o 
  10   7   7      698.24      670.02     28.51 o 
  11   7   7       41.08       52.47     17.60 o 
  12   7   7        2.27        1.52     14.06 o 
  13   7   7       71.27       62.28     12.56 o 
  14   7   7       15.11        4.76     12.93 o 
  15   7   7      145.52      199.99     17.51 o 
  16   7   7        0.00        0.00     13.58 o 
  17   7   7       71.39       53.47     14.83 o 
  18   7   7        1.54        0.00     15.91 o 
  19   7   7        0.11        7.48     20.59 o 
   0   8   7       13.51       10.95     12.40 o 
   1   8   7        5.02        0.00      7.33 o 
   2   8   7        0.45        0.00      7.26 o 
   3   8   7       16.34        6.53      7.21 o 
   4   8   7      432.11      489.94     19.78 o 
   5   8   7      176.75      223.63     17.34 o 
   6   8   7      135.88      117.17      9.35 o 
   7   8   7       15.58       14.59      9.33 o 
   8   8   7       58.49       38.96     13.41 o 
   9   8   7      295.68      275.38     16.39 o 
  10   8   7       21.88       21.02     11.83 o 
  11   8   7      148.90      184.14     29.16 o 
  12   8   7       19.64        0.00     12.16 o 
  13   8   7        5.78        4.70     13.06 o 
  14   8   7       31.84       22.38     14.78 o 
  15   8   7        3.60       13.81     14.35 o 
  16   8   7       37.50       62.99     15.99 o 
  17   8   7        3.58       32.57     16.56 o 
  18   8   7        0.00        0.00     17.26 o 
   1   9   7      190.53      169.10     17.00 o 
   2   9   7       85.81       55.88     11.19 o 
   3   9   7        7.58        9.79      8.80 o 
   4   9   7      165.02      177.95     11.51 o 
   5   9   7       18.77       22.96      8.77 o 
   6   9   7      317.30      294.94     18.77 o 
   7   9   7       39.64       39.06     10.42 o 
   8   9   7       20.76       25.21     15.09 o 
   9   9   7       19.26       11.72     13.66 o 
  10   9   7       70.95       64.54     14.24 o 
  11   9   7       22.64       10.42     13.80 o 
  12   9   7      145.71      128.88     15.91 o 
  13   9   7       20.47        0.00     14.31 o 
  14   9   7        7.39        0.00     16.59 o 
  15   9   7       89.37      113.29     20.50 o 
  16   9   7        0.18        0.00     17.09 o 
  17   9   7       12.57       28.74     16.99 o 
   0  10   7       74.25       72.27     16.93 o 
   1  10   7       33.81       67.52     12.38 o 
   2  10   7        7.87        4.49     11.64 o 
   3  10   7       68.46       67.08     14.78 o 
   4  10   7        0.17        3.26     11.17 o 
   5  10   7      472.73      472.04     20.45 o 
   6  10   7      199.40      194.74     14.46 o 
   7  10   7      478.59      469.92     54.99 o 
   8  10   7       23.78       41.00     15.17 o 
   9  10   7      466.08      440.08     27.19 o 
  10  10   7       25.63        7.12     19.10 o 
  11  10   7        5.43       20.42     16.62 o 
  12  10   7       64.78       85.04     23.56 o 
  13  10   7       60.61       99.98     18.48 o 
  14  10   7        3.95        0.00     16.09 o 
  15  10   7        0.72        9.50     23.30 o 
  16  10   7        1.27        0.00     17.54 o 
   1  11   7       31.58       40.10     12.97 o 
   2  11   7      345.56      375.04     23.65 o 
   3  11   7        0.07        0.00     11.86 o 
   4  11   7       17.84        1.54     17.17 o 
   5  11   7       36.25       32.65     15.52 o 
   6  11   7       23.76        5.55     19.96 o 
   7  11   7      153.70      134.32     22.74 o 
   8  11   7       66.78       70.22     19.14 o 
   9  11   7       10.35        1.74     15.78 o 
  10  11   7        0.14        7.61     16.58 o 
  11  11   7       32.95       39.50     19.41 o 
  12  11   7        3.31        0.00     17.82 o 
  13  11   7        2.55        0.00     19.00 o 
  14  11   7        0.34        6.43     19.12 o 
   0  12   7        8.41        0.00     20.46 o 
   1  12   7        2.15        7.63     15.62 o 
   2  12   7       13.15       13.76     14.21 o 
   3  12   7       25.61        0.00     19.45 o 
   4  12   7        0.55        0.00     19.55 o 
   5  12   7       78.56       75.69     20.38 o 
   6  12   7        5.23       42.78     19.62 o 
   7  12   7       14.83        5.81     32.40 o 
   8  12   7        9.71        0.00     21.87 o 
   9  12   7       39.69       11.52     20.68 o 
  10  12   7        1.14        0.00     24.76 o 
  11  12   7        1.96        8.63     19.27 o 
  12  12   7        0.27       14.36     19.11 o 
   1  13   7        0.06        3.19     17.37 o 
   2  13   7       86.37      110.90     31.36 o 
   3  13   7        0.50        0.00     35.33 o 
   4  13   7        1.24        0.00     21.63 o 
   5  13   7       32.14        0.30     21.62 o 
   6  13   7        0.41        0.00     21.93 o 
   7  13   7        0.06        0.00     22.69 o 
   8  13   7       19.57        0.00     25.58 o 
   9  13   7       15.60       24.23     24.08 o 
  10  13   7        1.07        0.00     26.56 o 
   0  14   7       12.62       20.32     27.77 o 
   1  14   7        1.04        0.00     19.81 o 
   2  14   7        3.08       14.09     27.80 o 
   3  14   7       23.71       33.35     42.04 o 
   4  14   7       13.41        0.00     26.36 o 
   5  14   7        3.29       21.64     23.57 o 
   6  14   7        8.73       32.57     23.81 o 
   0   0   8     1793.60     1572.97     95.82 o 
   1   0   8     1138.81      949.29     36.44 o 
   2   0   8     4788.78     4428.60    167.43 o 
   3   0   8       23.87       24.25      4.57 o 
   4   0   8      538.45      529.40     20.73 o 
   5   0   8     7708.57     7568.69    281.02 o 
   6   0   8       55.05       43.94      4.80 o 
   7   0   8     3547.79     3734.95    139.24 o 
   8   0   8     2939.82     3008.83    112.44 o 
   9   0   8       63.93       72.26      9.11 o 
  10   0   8     1905.24     1889.67     71.45 o 
  11   0   8      167.76      161.22     13.32 o 
  12   0   8      491.75      538.03     22.45 o 
  13   0   8      162.56      129.79     13.28 o 
  14   0   8       86.37       62.69     13.35 o 
  15   0   8      140.77      106.11     14.73 o 
  16   0   8      975.54     1049.45     54.04 o 
  17   0   8        0.37        7.62     21.82 o 
  18   0   8        0.03        0.00     15.23 o 
  19   0   8        9.81        1.68     19.37 o 
  20   0   8       53.38       48.69     19.71 o 
  21   0   8      141.66      123.95     32.30 o 
  22   0   8       14.06       29.26     31.93 o 
   1   1   8     1100.50     1058.51     31.89 o 
   2   1   8      974.93      839.36     24.08 o 
   3   1   8       26.72       14.43      3.35 o 
   4   1   8      407.98      352.01      9.68 o 
   5   1   8      153.17      235.75      7.27 o 
   6   1   8      387.78      380.43     10.99 o 
   7   1   8        2.54        0.00      3.39 o 
   8   1   8     1791.03     1848.07     49.24 o 
   9   1   8        7.13        3.77      4.50 o 
  10   1   8       73.80       76.48      6.52 o 
  11   1   8        6.62        0.00      4.83 o 
  12   1   8       12.52        6.02      6.76 o 
  13   1   8      217.34      254.61     11.01 o 
  14   1   8        0.11        9.17     11.06 o 
  15   1   8      160.23      166.65     11.65 o 
  16   1   8       13.08        7.83      9.88 o 
  17   1   8      123.33      146.16     16.48 o 
  18   1   8        1.29        0.00     11.90 o 
  19   1   8        4.18       23.92     14.99 o 
  20   1   8        0.50       10.84     16.61 o 
  21   1   8        8.91       33.08     17.52 o 
  22   1   8       32.07       36.12     19.82 o 
   0   2   8        8.91        7.09      3.62 o 
   1   2   8     2868.17     2596.00     83.00 o 
   2   2   8      599.10      556.59     17.48 o 
   3   2   8      688.33      678.47     19.85 o 
   4   2   8      420.39      378.12     10.97 o 
   5   2   8       51.43       66.23      4.74 o 
   6   2   8      414.02      400.12     11.12 o 
   7   2   8      165.92      140.15      7.10 o 
   8   2   8       48.52       62.82      5.12 o 
   9   2   8      147.44      187.56      7.01 o 
  10   2   8      152.06      184.24      7.88 o 
  11   2   8      256.29      262.38     13.34 o 
  12   2   8      232.87      217.63     10.04 o 
  13   2   8       87.62      105.60      8.35 o 
  14   2   8      310.93      306.72     13.97 o 
  15   2   8      104.88       64.71      9.20 o 
  16   2   8       32.39       39.40     10.67 o 
  17   2   8      176.77      125.15     13.81 o 
  18   2   8       64.76       69.72     14.25 o 
  19   2   8       17.40       16.44     18.03 o 
  20   2   8        1.21        8.54     21.78 o 
  21   2   8        0.61        1.87     18.23 o 
   1   3   8        2.17        0.00      3.38 o 
   2   3   8     1150.65     1255.01     40.95 o 
   3   3   8        2.69        4.95      3.59 o 
   4   3   8       73.88       89.37      6.54 o 
   5   3   8     2127.96     2012.02     53.24 o 
   6   3   8      816.93      881.10     25.28 o 
   7   3   8        6.27        0.00      3.72 o 
   8   3   8        0.07        0.00      3.78 o 
   9   3   8      582.77      584.66     18.64 o 
  10   3   8      441.17      397.69     13.93 o 
  11   3   8      438.10      465.05     15.94 o 
  12   3   8        0.03        0.00      7.03 o 
  13   3   8      187.86      168.20     10.23 o 
  14   3   8       18.60       15.48      8.49 o 
  15   3   8       65.66       41.39      9.23 o 
  16   3   8        0.30        0.00     10.93 o 
  17   3   8       17.16       32.22     13.05 o 
  18   3   8       63.30       57.27     14.50 o 
  19   3   8        0.02        0.13     14.68 o 
  20   3   8       56.30       42.69     16.80 o 
  21   3   8        1.92        0.00     16.66 o 
   0   4   8      231.63      243.35     12.37 o 
   1   4   8        0.18        0.92      4.05 o 
   2   4   8      455.72      506.28     17.55 o 
   3   4   8      457.54      466.85     16.44 o 
   4   4   8       59.57       39.73      4.74 o 
   5   4   8      164.88      148.92      6.97 o 
   6   4   8     3300.61     3287.56     86.69 o 
   7   4   8       10.24        6.03      4.70 o 
   8   4   8      239.74      267.96     10.45 o 
   9   4   8      266.79      270.25     10.59 o 
  10   4   8        2.53        0.00      7.61 o 
  11   4   8       11.29        0.79      7.56 o 
  12   4   8      884.30      857.92     29.18 o 
  13   4   8        8.71        0.00      8.76 o 
  14   4   8        0.37        0.00      9.56 o 
  15   4   8        0.48       13.15     10.11 o 
  16   4   8      174.60      192.35     13.54 o 
  17   4   8        0.06        3.64     12.04 o 
  18   4   8        0.26        0.00     13.85 o 
  19   4   8        6.40        0.00     15.87 o 
  20   4   8        2.21        0.50     15.29 o 
  21   4   8        2.25       13.34     17.73 o 
   1   5   8      497.91      492.40     15.90 o 
   2   5   8      834.91      904.77     30.01 o 
   3   5   8      714.29      724.29     24.36 o 
   4   5   8     2695.21     2802.54     89.95 o 
   5   5   8      901.91      788.59     24.61 o 
   6   5   8     1501.83     1458.39     44.21 o 
   7   5   8      243.74      269.78     10.63 o 
   8   5   8      114.52      132.36      7.67 o 
   9   5   8      461.44      464.38     18.06 o 
  10   5   8      126.40      141.72      9.25 o 
  11   5   8        5.93        0.00      7.71 o 
  12   5   8      152.00      144.61     10.33 o 
  13   5   8      101.27       89.20     11.14 o 
  14   5   8      145.98      148.14     13.57 o 
  15   5   8        2.61        0.15     10.59 o 
  16   5   8        0.78        7.89     13.22 o 
  17   5   8        0.03        0.00     12.03 o 
  18   5   8        2.30        0.00     14.59 o 
  19   5   8        0.29        0.00     15.86 o 
  20   5   8        2.83       40.97     17.95 o 
   0   6   8      181.72      158.91     20.33 o 
   1   6   8      197.54      196.47      9.49 o 
   2   6   8     1211.55     1268.17     41.71 o 
   3   6   8      324.46      428.64     16.17 o 
   4   6   8     1617.67     1512.81     49.49 o 
   5   6   8        4.38       14.51     11.13 o 
   6   6   8       41.37       65.41     10.74 o 
   7   6   8       46.56       53.81      8.72 o 
   8   6   8      993.17     1094.85     33.99 o 
   9   6   8      355.31      394.62     16.41 o 
  10   6   8      396.46      400.78     17.95 o 
  11   6   8      676.26      761.09     26.99 o 
  12   6   8       57.50       29.60     16.40 o 
  13   6   8      109.81      143.24     13.66 o 
  14   6   8       20.99        4.16     11.25 o 
  15   6   8      361.87      363.97     25.64 o 
  16   6   8       52.43       48.88     13.92 o 
  17   6   8        7.92        1.50     13.15 o 
  18   6   8        2.86        5.25     14.55 o 
  19   6   8       15.74        0.00     14.95 o 
  20   6   8        3.14        3.02     17.47 o 
   1   7   8      416.56      432.19     16.32 o 
   2   7   8      682.67      651.51     22.85 o 
   3   7   8       80.35       81.20      7.56 o 
   4   7   8       95.48       93.12      8.30 o 
   5   7   8       11.93        8.80      6.99 o 
   6   7   8      591.93      610.78     21.85 o 
   7   7   8      247.98      261.19     11.97 o 
   8   7   8        9.38        2.58      6.85 o 
   9   7   8      144.88      162.02      9.37 o 
  10   7   8      821.32      852.47     31.60 o 
  11   7   8       43.80       32.83     14.54 o 
  12   7   8       13.51       33.49     11.76 o 
  13   7   8       21.83        7.07     12.39 o 
  14   7   8       28.50       15.29     13.46 o 
  15   7   8      111.77      139.41     15.20 o 
  16   7   8        0.02        9.07     17.41 o 
  17   7   8        4.94        3.88     15.15 o 
  18   7   8        0.30        2.74     16.32 o 
  19   7   8       19.29       23.73     16.25 o 
   0   8   8       74.19       52.87     17.37 o 
   1   8   8       78.74       70.04      9.31 o 
   2   8   8       22.06       29.96      9.21 o 
   3   8   8      121.19      102.30      9.44 o 
   4   8   8      157.52      166.36     10.74 o 
   5   8   8      100.89      122.75      9.88 o 
   6   8   8        2.12        1.82      7.64 o 
   7   8   8      732.19      687.74     24.94 o 
   8   8   8      637.10      598.01     23.65 o 
   9   8   8      435.10      403.95     20.12 o 
  10   8   8       35.08       26.49     14.08 o 
  11   8   8        0.05        9.79     14.22 o 
  12   8   8        8.26        0.00     12.33 o 
  13   8   8      385.06      405.15     22.52 o 
  14   8   8        4.74       24.00     14.02 o 
  15   8   8       31.31       31.90     14.20 o 
  16   8   8        0.10        0.00     15.44 o 
  17   8   8        0.01        0.00     16.96 o 
  18   8   8        8.53       32.37     21.56 o 
   1   9   8      476.13      481.26     20.64 o 
   2   9   8       61.07       44.97     10.55 o 
   3   9   8      399.31      410.30     20.89 o 
   4   9   8      239.42      232.92     20.22 o 
   5   9   8      156.55      183.94     15.74 o 
   6   9   8       88.04      105.48      9.81 o 
   7   9   8       18.08        3.21      8.69 o 
   8   9   8        2.52        0.00     12.24 o 
   9   9   8       70.79       56.48     14.23 o 
  10   9   8       65.82       56.63     16.61 o 
  11   9   8      130.72      120.18     14.83 o 
  12   9   8        7.22        6.54     14.01 o 
  13   9   8       27.33       34.25     14.48 o 
  14   9   8       21.86       29.24     15.81 o 
  15   9   8        3.07        5.70     16.02 o 
  16   9   8        9.89       25.27     17.33 o 
  17   9   8        9.28        9.96     24.69 o 
   0  10   8      912.07      926.97     49.95 o 
   1  10   8      103.83      122.15     15.13 o 
   2  10   8       76.28       72.14     11.87 o 
   3  10   8       30.71       22.99     11.84 o 
   4  10   8      160.41      169.80     17.78 o 
   5  10   8       36.00       19.94     16.21 o 
   6  10   8        6.56        0.00     10.72 o 
   7  10   8        0.26       22.94     15.82 o 
   8  10   8      169.57      161.69     19.41 o 
   9  10   8       37.40       31.62     17.17 o 
  10  10   8      102.41      121.32     17.40 o 
  11  10   8       16.79        0.00     16.24 o 
  12  10   8        4.04        0.00     20.27 o 
  13  10   8        9.42        0.00     17.70 o 
  14  10   8        0.55        0.00     16.62 o 
  15  10   8       13.13       14.89     17.22 o 
   1  11   8        0.01        0.00     12.64 o 
   2  11   8      171.50      168.17     15.11 o 
   3  11   8      132.13      132.09     14.12 o 
   4  11   8       77.03       87.60     18.05 o 
   5  11   8       60.75       16.71     13.06 o 
   6  11   8        3.73        2.39     16.86 o 
   7  11   8       14.97        0.00     16.99 o 
   8  11   8        8.33        0.00     22.24 o 
   9  11   8        1.05        0.00     18.94 o 
  10  11   8       20.39       21.84     21.84 o 
  11  11   8       11.22        0.00     17.67 o 
  12  11   8        0.20        0.00     18.98 o 
  13  11   8        0.32        0.00     20.36 o 
  14  11   8       13.38        1.81     20.85 o 
   0  12   8       19.37        1.15     22.67 o 
   1  12   8        4.96        3.81     15.73 o 
   2  12   8       88.07       71.62     15.34 o 
   3  12   8       12.83       29.50     14.18 o 
   4  12   8       56.38       57.15     14.55 o 
   5  12   8       31.06       26.18     18.12 o 
   6  12   8        1.05        0.00     19.58 o 
   7  12   8        5.33       29.08     20.02 o 
   8  12   8       11.29       34.30     22.01 o 
   9  12   8       10.58       34.98     22.33 o 
  10  12   8       60.12       58.24     22.62 o 
  11  12   8       16.00        2.00     23.90 o 
  12  12   8       10.93       27.05     27.09 o 
   1  13   8        2.13        0.00     18.29 o 
   2  13   8        0.00        0.00     17.79 o 
   3  13   8       10.82        0.00     21.67 o 
   4  13   8       27.80       43.72     23.48 o 
   5  13   8       10.26        0.00     21.26 o 
   6  13   8       11.15        7.80     21.46 o 
   7  13   8        2.47        4.40     21.56 o 
   8  13   8        3.30        1.39     22.25 o 
   9  13   8        1.47       24.23     22.73 o 
   0  14   8      117.62      149.21     30.74 o 
   1  14   8       24.67       13.68     20.19 o 
   2  14   8       30.07       36.83     28.65 o 
   3  14   8        0.23        0.00     28.19 o 
   4  14   8        2.02       49.90     31.68 o 
   5  14   8       13.01        0.00     23.82 o 
   1   1   9      217.82      213.91      7.01 o 
   2   1   9      689.77      656.03     19.15 o 
   3   1   9      206.93      230.06      7.49 o 
   4   1   9      199.43      170.38      7.99 o 
   5   1   9      997.20      989.77     25.56 o 
   6   1   9      102.82       91.59      4.62 o 
   7   1   9       18.09       14.50      4.18 o 
   8   1   9      195.24      197.43      6.91 o 
   9   1   9        0.13        3.21      4.26 o 
  10   1   9      163.83      173.26      7.00 o 
  11   1   9     1040.87      989.42     29.21 o 
  12   1   9        1.44        0.00      6.62 o 
  13   1   9      359.76      329.11     12.93 o 
  14   1   9      253.87      303.06     20.61 o 
  15   1   9       75.40       69.71      9.81 o 
  16   1   9        6.16        0.00     10.42 o 
  17   1   9       28.04       19.66     11.63 o 
  18   1   9        2.35        0.00     13.42 o 
  19   1   9       17.45        0.00     14.82 o 
  20   1   9       28.50        8.18     20.19 o 
  21   1   9      141.59      185.93     46.16 o 
   0   2   9       27.47       10.02      6.08 o 
   1   2   9      859.52      829.17     27.16 o 
   2   2   9      175.97      212.25      7.21 o 
   3   2   9      644.21      634.52     18.72 o 
   4   2   9       73.34       57.49      5.00 o 
   5   2   9     1745.24     1786.90     45.56 o 
   6   2   9     1992.09     1989.57     50.70 o 
   7   2   9      781.99      837.28     23.06 o 
   8   2   9      223.23      243.17      8.27 o 
   9   2   9        2.75        7.13      4.30 o 
  10   2   9      192.99      192.22     11.04 o 
  11   2   9      244.47      217.16      9.68 o 
  12   2   9        6.21        0.00      6.97 o 
  13   2   9       40.75       11.19      7.72 o 
  14   2   9        2.12        0.00      8.04 o 
  15   2   9        0.01        0.00     10.07 o 
  16   2   9       11.13        0.00     10.44 o 
  17   2   9       12.94       19.91     12.24 o 
  18   2   9        0.31        0.00     13.10 o 
  19   2   9       12.27       21.32     14.98 o 
  20   2   9        0.00       11.16     15.41 o 
  21   2   9        6.46        0.00     17.81 o 
   1   3   9      156.19      140.34      6.46 o 
   2   3   9     2708.98     2424.34     77.92 o 
   3   3   9      181.79      196.57      9.84 o 
   4   3   9     2723.52     2562.50     76.43 o 
   5   3   9     5046.18     4842.25    154.45 o 
   6   3   9      133.02      104.59      5.64 o 
   7   3   9     2395.36     2098.25     59.02 o 
   8   3   9      186.77      179.79      7.42 o 
   9   3   9        0.00        0.00      6.18 o 
  10   3   9       13.06       14.49      6.42 o 
  11   3   9       83.20       90.92      9.97 o 
  12   3   9       21.69        4.79      9.07 o 
  13   3   9        6.82        0.00      8.23 o 
  14   3   9      209.92      240.43     12.49 o 
  15   3   9       38.35       47.71      9.54 o 
  16   3   9      486.23      439.72     21.18 o 
  17   3   9        0.01        0.08     12.90 o 
  18   3   9       13.37       14.50     13.52 o 
  19   3   9        5.33       13.62     14.58 o 
  20   3   9        0.05        5.68     16.43 o 
  21   3   9       49.86       69.57     19.07 o 
   0   4   9      492.91      464.99     21.50 o 
   1   4   9     1685.48     1850.92     59.77 o 
   2   4   9        5.30        7.15      4.53 o 
   3   4   9        4.93        3.69      4.80 o 
   4   4   9     1198.96     1109.47     34.24 o 
   5   4   9      236.89      220.69     15.95 o 
   6   4   9     1877.52     1751.12     49.72 o 
   7   4   9      214.41      221.02      9.10 o 
   8   4   9     1056.36     1074.79     33.32 o 
   9   4   9       95.05       77.41      6.72 o 
  10   4   9       47.77       44.01      7.38 o 
  11   4   9      124.52      112.39      8.92 o 
  12   4   9       33.04       26.25     10.63 o 
  13   4   9      208.10      208.95     14.39 o 
  14   4   9       42.63       38.24      9.35 o 
  15   4   9      427.37      457.44     20.09 o 
  16   4   9        0.86        0.00     10.68 o 
  17   4   9       26.73        2.69     11.69 o 
  18   4   9        0.89        0.00     14.08 o 
  19   4   9       43.00       41.78     15.31 o 
  20   4   9        8.94        9.07     17.46 o 
   1   5   9      440.77      424.88     15.47 o 
   2   5   9      537.74      646.15     22.20 o 
   3   5   9      115.20      113.35      7.28 o 
   4   5   9      661.67      771.03     26.19 o 
   5   5   9     2544.05     2660.79     79.40 o 
   6   5   9     1487.48     1585.12     47.82 o 
   7   5   9       47.79       45.53      7.84 o 
   8   5   9      571.86      622.02     20.62 o 
   9   5   9        4.55        6.01      6.33 o 
  10   5   9      216.57      245.47     11.13 o 
  11   5   9      280.63      308.73     16.03 o 
  12   5   9      210.28      220.25     12.06 o 
  13   5   9      246.18      269.80     27.02 o 
  14   5   9       31.95       17.08     10.74 o 
  15   5   9       27.47       27.54     10.69 o 
  16   5   9        8.06        0.00     12.22 o 
  17   5   9        0.73       19.12     12.84 o 
  18   5   9        0.40        0.00     14.04 o 
  19   5   9       17.30       37.88     16.85 o 
  20   5   9        2.10        1.42     17.98 o 
   0   6   9      325.97      414.40     36.36 o 
   1   6   9       53.74       58.72      7.76 o 
   2   6   9        1.39        0.00      5.94 o 
   3   6   9       21.35       34.14      7.60 o 
   4   6   9      202.94      195.26      9.45 o 
   5   6   9     1414.93     1492.17     53.08 o 
   6   6   9       81.73       80.95     10.87 o 
   7   6   9      335.79      357.15     13.36 o 
   8   6   9        0.35        0.00      6.89 o 
   9   6   9      128.99      116.37     11.85 o 
  10   6   9       63.46       59.20      7.70 o 
  11   6   9       74.09       67.75      9.25 o 
  12   6   9       10.30        0.00      9.92 o 
  13   6   9       14.59        1.83     10.66 o 
  14   6   9      295.27      265.46     15.70 o 
  15   6   9       32.27       36.79     12.22 o 
  16   6   9        5.73        0.00     12.26 o 
  17   6   9        0.54        4.34     13.99 o 
  18   6   9        0.52        0.00     13.94 o 
  19   6   9        0.92        6.82     16.17 o 
   1   7   9      110.01       83.72      8.45 o 
   2   7   9       33.51       32.16      7.61 o 
   3   7   9     1053.34      979.55     33.09 o 
   4   7   9       11.41       15.01      7.48 o 
   5   7   9       10.59        7.12      7.39 o 
   6   7   9      156.02      143.04     11.31 o 
   7   7   9      106.40      115.64      9.47 o 
   8   7   9       46.95       25.38     12.02 o 
   9   7   9        2.04        0.00      7.67 o 
  10   7   9      740.52      823.46     29.30 o 
  11   7   9       32.83       38.59     11.18 o 
  12   7   9        0.03        0.00     11.38 o 
  13   7   9      235.09      217.67     19.41 o 
  14   7   9       26.77       24.50     13.08 o 
  15   7   9       56.92       62.17     14.55 o 
  16   7   9        7.24        0.00     14.33 o 
  17   7   9       64.82       45.50     14.82 o 
  18   7   9        4.43       12.75     16.34 o 
   0   8   9      419.50      448.04     40.40 o 
   1   8   9      589.40      565.86     25.49 o 
   2   8   9       48.74       52.50     10.90 o 
   3   8   9       30.25        6.54      9.03 o 
   4   8   9       79.06       88.11     12.18 o 
   5   8   9       39.59       45.14      8.85 o 
   6   8   9      125.14      115.38     10.12 o 
   7   8   9      672.03      708.24     25.35 o 
   8   8   9        1.95        3.36      9.22 o 
   9   8   9       80.20       96.69     18.85 o 
  10   8   9        5.00        1.94     13.46 o 
  11   8   9       17.93       12.40     11.83 o 
  12   8   9        5.26        2.24     11.92 o 
  13   8   9       11.27       20.38     13.11 o 
  14   8   9        0.41        0.00     13.72 o 
  15   8   9        1.31        0.00     14.13 o 
  16   8   9       13.15       14.91     15.18 o 
  17   8   9        1.06        0.00     15.63 o 
   1   9   9      104.44       96.15     10.62 o 
   2   9   9      165.14      193.13     14.06 o 
   3   9   9       36.12       53.36     11.00 o 
   4   9   9       12.39       11.06     10.32 o 
   5   9   9      192.37      178.50     13.79 o 
   6   9   9       43.08       28.23     10.17 o 
   7   9   9        0.56        0.00     12.83 o 
   8   9   9      172.77      169.48     12.65 o 
   9   9   9       24.29       20.90     13.08 o 
  10   9   9       16.36       20.83     17.63 o 
  11   9   9       67.48       52.48     22.50 o 
  12   9   9       14.03       14.55     13.30 o 
  13   9   9       16.08        0.00     14.77 o 
  14   9   9        0.67        0.00     14.77 o 
  15   9   9        0.06        0.00     15.28 o 
  16   9   9        0.09        0.00     15.80 o 
   0  10   9      125.78      157.79     17.97 o 
   1  10   9       35.39       42.19     12.23 o 
   2  10   9        0.13        0.00     11.78 o 
   3  10   9       28.21       15.29     11.11 o 
   4  10   9      189.17      223.15     17.63 o 
   5  10   9        9.68        0.00     11.42 o 
   6  10   9        9.83        0.00     11.45 o 
   7  10   9       55.85       44.20     16.84 o 
   8  10   9        4.03        0.00     15.94 o 
   9  10   9        6.97        0.00     17.21 o 
  10  10   9       27.36       30.67     20.62 o 
  11  10   9       13.49        2.82     15.51 o 
  12  10   9        5.27        0.00     16.17 o 
  13  10   9       15.73        0.00     17.14 o 
  14  10   9       22.16       11.75     19.51 o 
  15  10   9        1.44       15.94     17.76 o 
   1  11   9       59.80       70.54     13.66 o 
   2  11   9       70.43       96.24     15.55 o 
   3  11   9      165.50      152.80     15.00 o 
   4  11   9       11.58       16.58     13.21 o 
   5  11   9      113.95      122.01     14.70 o 
   6  11   9        2.64        0.00     18.20 o 
   7  11   9        1.21        0.00     19.46 o 
   8  11   9       70.09       64.63     20.14 o 
   9  11   9        3.54        2.52     19.05 o 
  10  11   9        7.70       32.75     20.64 o 
  11  11   9        5.99        0.00     19.72 o 
  12  11   9        0.45        0.00     20.81 o 
  13  11   9       31.42       25.14     22.80 o 
   0  12   9       13.42        0.00     22.72 o 
   1  12   9        0.15        0.00     15.63 o 
   2  12   9        4.76        0.00     15.37 o 
   3  12   9       85.03       83.81     19.29 o 
   4  12   9        0.33        0.00     14.56 o 
   5  12   9        0.97        0.00     21.71 o 
   6  12   9        0.04        0.00     20.23 o 
   7  12   9       28.07       21.64     20.58 o 
   8  12   9       59.35       64.72     21.05 o 
   9  12   9        2.19        0.00     21.50 o 
  10  12   9        0.08        6.46     23.63 o 
  11  12   9       16.15       40.49     25.40 o 
   1  13   9       22.97        0.00     18.16 o 
   2  13   9        1.71       23.04     17.78 o 
   3  13   9       64.61       67.51     17.41 o 
   4  13   9        1.93        0.00     23.32 o 
   5  13   9        1.77        0.00     22.72 o 
   6  13   9        2.01        0.00     21.49 o 
   7  13   9        0.02        0.00     23.01 o 
   8  13   9        0.02        0.00     23.07 o 
   0  14   9       14.58       52.00     29.01 o 
   1  14   9        2.83        0.00     19.30 o 
   2  14   9        5.02       36.53     24.08 o 
   3  14   9        4.39        2.10     30.45 o 
   4  14   9        0.00        0.00     30.12 o 
   0   0  10     1799.00     1852.61    113.15 o 
   1   0  10     1719.19     1612.08     68.95 o 
   2   0  10     3541.92     3527.85    133.29 o 
   3   0  10      351.36      352.07     14.76 o 
   4   0  10     1200.63     1219.33     46.23 o 
   5   0  10        0.42        2.83      4.52 o 
   6   0  10     2624.07     2471.75     92.18 o 
   7   0  10      742.28      681.50     26.84 o 
   8   0  10        0.40        0.00      5.64 o 
   9   0  10      313.55      319.67     14.17 o 
  10   0  10        2.31        1.11      6.90 o 
  11   0  10     1049.75      909.58     40.39 o 
  12   0  10        8.72        3.14      7.88 o 
  13   0  10       91.61       92.13     21.19 o 
  14   0  10      353.00      371.63     23.58 o 
  15   0  10      217.07      194.68     17.16 o 
  16   0  10      177.59      180.98     21.84 o 
  17   0  10      329.03      279.19     38.09 o 
  18   0  10        0.41        0.00     34.08 o 
  19   0  10       26.85        0.00     21.61 o 
  20   0  10        2.43       13.63     28.97 o 
  21   0  10        2.80        4.44     34.82 o 
   1   1  10      487.45      576.19     17.22 o 
   2   1  10     3175.17     3073.12     86.56 o 
   3   1  10      275.25      316.39     10.95 o 
   4   1  10      414.21      389.44     11.28 o 
   5   1  10        0.29        2.76      3.05 o 
   6   1  10      234.48      265.07      8.78 o 
   7   1  10       76.93       82.67      5.53 o 
   8   1  10      179.08      152.84      6.76 o 
   9   1  10       11.88        3.86      4.41 o 
  10   1  10      187.28      234.71      8.42 o 
  11   1  10      809.55      805.64     25.38 o 
  12   1  10      613.05      582.65     20.49 o 
  13   1  10      105.46      104.78     10.52 o 
  14   1  10      457.16      460.46     20.74 o 
  15   1  10       19.68       19.49     10.74 o 
  16   1  10       24.27       17.15     11.15 o 
  17   1  10       11.03        8.05     11.47 o 
  18   1  10       31.63       29.29     15.16 o 
  19   1  10        2.02        0.00     18.89 o 
  20   1  10        5.76       18.05     18.52 o 
  21   1  10        1.75       10.05     40.45 o 
   0   2  10     4287.36     4342.21    182.15 o 
   1   2  10      642.52      747.30     24.78 o 
   2   2  10       30.16       20.96      4.38 o 
   3   2  10       66.50       67.30      7.30 o 
   4   2  10     1630.55     1512.24     40.43 o 
   5   2  10      679.37      575.17     15.54 o 
   6   2  10        2.70        0.00      3.62 o 
   7   2  10        0.00        0.00      3.97 o 
   8   2  10      160.99      145.64      7.81 o 
   9   2  10       13.35        0.52      4.80 o 
  10   2  10       86.87       56.15      7.04 o 
  11   2  10      161.53      156.92     14.10 o 
  12   2  10       12.12        4.05      8.33 o 
  13   2  10      321.34      325.79     14.90 o 
  14   2  10        2.27        0.00      8.60 o 
  15   2  10       10.07        8.73     10.45 o 
  16   2  10       19.25        0.00     11.38 o 
  17   2  10       46.23       37.09     12.96 o 
  18   2  10       38.36       33.67     14.68 o 
  19   2  10        1.25       37.84     23.61 o 
  20   2  10       17.31        8.57     15.82 o 
  21   2  10       31.03       42.70     32.14 o 
   1   3  10      117.18      141.42      6.76 o 
   2   3  10      694.53      640.78     21.81 o 
   3   3  10      412.63      437.90     14.40 o 
   4   3  10        4.69        3.32      4.46 o 
   5   3  10     2275.63     2268.25     67.87 o 
   6   3  10      743.21      850.34     24.96 o 
   7   3  10       54.23       58.00      5.53 o 
   8   3  10        0.09        6.65      5.09 o 
   9   3  10      106.38      108.44      7.79 o 
  10   3  10      690.82      667.03     27.39 o 
  11   3  10       62.72       70.76      7.90 o 
  12   3  10      131.11      130.84     10.71 o 
  13   3  10      186.09      181.00     14.39 o 
  14   3  10       42.02       26.88      8.62 o 
  15   3  10       19.17       15.31      9.36 o 
  16   3  10        0.01        0.00     12.18 o 
  17   3  10       10.40       13.68     12.81 o 
  18   3  10        1.13        0.00     13.96 o 
  19   3  10       10.28       16.48     16.07 o 
  20   3  10       86.59       86.00     17.72 o 
   0   4  10     3359.50     3218.78    159.46 o 
   1   4  10      190.80      217.22     10.15 o 
   2   4  10      149.39      181.00      9.65 o 
   3   4  10      701.75      744.88     25.14 o 
   4   4  10       12.04       27.30      7.27 o 
   5   4  10       59.05       50.07      6.29 o 
   6   4  10      131.43      152.84      7.24 o 
   7   4  10     1325.35     1389.21     49.36 o 
   8   4  10       54.43       53.51      7.23 o 
   9   4  10       43.02       60.89      6.82 o 
  10   4  10       20.25        2.25      7.64 o 
  11   4  10      340.84      328.08     14.05 o 
  12   4  10      327.22      333.35     14.42 o 
  13   4  10       19.29       11.21      8.51 o 
  14   4  10       11.84        0.00      9.03 o 
  15   4  10       15.51        2.15      9.97 o 
  16   4  10        0.50        0.00     11.57 o 
  17   4  10        3.41        0.00     13.96 o 
  18   4  10       16.54        7.32     14.58 o 
  19   4  10       15.03        4.84     15.60 o 
  20   4  10        2.77        0.00     17.03 o 
   1   5  10       83.81       87.29      7.43 o 
   2   5  10        4.69        8.41      8.65 o 
   3   5  10       20.21       16.72      5.51 o 
   4   5  10      832.82      866.69     29.17 o 
   5   5  10      894.32      947.10     29.87 o 
   6   5  10      958.46      980.28     30.77 o 
   7   5  10        9.73        0.00      8.86 o 
   8   5  10       33.49       15.89      6.40 o 
   9   5  10      960.42      880.89     28.04 o 
  10   5  10       41.96       39.71     10.65 o 
  11   5  10       27.93        5.11     14.12 o 
  12   5  10      426.43      438.68     17.48 o 
  13   5  10       13.96       14.37      9.54 o 
  14   5  10        7.71        4.07     10.69 o 
  15   5  10        7.55        0.00      4.81 o 
  16   5  10       31.44       16.84     12.27 o 
  17   5  10        9.97       22.69     12.87 o 
  18   5  10        3.50        6.77     14.99 o 
  19   5  10       16.02        4.76     17.66 o 
   0   6  10      273.75      247.00     26.22 o 
   1   6  10      232.98      211.10     11.15 o 
   2   6  10       16.36       27.22      8.32 o 
   3   6  10      250.27      264.77     12.71 o 
   4   6  10       27.59       18.01      7.86 o 
   5   6  10       81.08       90.60     15.70 o 
   6   6  10       80.29       56.04      7.70 o 
   7   6  10      502.17      518.01     17.94 o 
   8   6  10      759.43      736.58     24.15 o 
   9   6  10      281.56      287.50     12.44 o 
  10   6  10     1192.29     1220.25     38.36 o 
  11   6  10        2.32        0.00      9.00 o 
  12   6  10       32.77       61.63     11.43 o 
  13   6  10        0.83        0.00     11.03 o 
  14   6  10      307.47      341.70     20.04 o 
  15   6  10       75.01       71.63     14.80 o 
  16   6  10       10.44       31.53     13.13 o 
  17   6  10       11.38        0.00     13.42 o 
  18   6  10        2.08        0.00     14.97 o 
  19   6  10        1.28        0.00     17.48 o 
   1   7  10        4.10        0.00      7.94 o 
   2   7  10       95.88       96.17      9.37 o 
   3   7  10        7.73        6.29      9.04 o 
   4   7  10       82.25       88.06     10.89 o 
   5   7  10        8.15        0.00      9.99 o 
   6   7  10       21.89       27.99      7.95 o 
   7   7  10        4.75        0.00      8.18 o 
   8   7  10      589.84      635.92     21.83 o 
   9   7  10       24.53       32.02      8.15 o 
  10   7  10      157.42      139.71     12.00 o 
  11   7  10      142.72      132.60     12.96 o 
  12   7  10      181.55      211.97     14.68 o 
  13   7  10      161.43      159.96     14.12 o 
  14   7  10        0.92        5.91     12.88 o 
  15   7  10        5.68        0.00     13.27 o 
  16   7  10        8.14        0.00     13.77 o 
  17   7  10        8.35        0.00     15.33 o 
  18   7  10        0.21        0.00     15.61 o 
   0   8  10      216.31      171.92     16.47 o 
   1   8  10      103.31      152.14     11.41 o 
   2   8  10      107.69      143.82     10.81 o 
   3   8  10        0.14        0.00      9.53 o 
   4   8  10       61.80       58.92     10.25 o 
   5   8  10       14.29       15.79     12.43 o 
   6   8  10       32.43       47.48     10.48 o 
   7   8  10       42.71       30.72     12.07 o 
   8   8  10      120.34      136.70     10.63 o 
   9   8  10       81.92       69.79     10.55 o 
  10   8  10        2.65        7.71     11.14 o 
  11   8  10        0.00        0.00     11.87 o 
  12   8  10       30.80       19.36     12.85 o 
  13   8  10        9.36        0.00     13.65 o 
  14   8  10       42.30       38.63     14.29 o 
  15   8  10       79.82       74.94     14.50 o 
  16   8  10        1.44        0.00     15.57 o 
  17   8  10       31.40       34.03     16.42 o 
   1   9  10       90.45      101.64     11.47 o 
   2   9  10        3.15        0.00     10.03 o 
   3   9  10       94.85       74.59     11.69 o 
   4   9  10       52.57       15.22     10.70 o 
   5   9  10      263.62      248.91     15.53 o 
   6   9  10        1.42        8.99     11.98 o 
   7   9  10       11.01       21.90      9.73 o 
   8   9  10       30.95       17.51     11.82 o 
   9   9  10        2.89        0.00     18.07 o 
  10   9  10      109.81       84.39     21.64 o 
  11   9  10        0.56        0.00     15.75 o 
  12   9  10       40.12       44.76     14.83 o 
  13   9  10       26.27       39.30     15.25 o 
  14   9  10       15.83       19.58     15.61 o 
  15   9  10        1.34        0.00     16.12 o 
  16   9  10        2.25        9.15     16.66 o 
   0  10  10      307.68      294.34     27.85 o 
   1  10  10        3.89       12.30     11.50 o 
   2  10  10        1.16       15.37     11.56 o 
   3  10  10      243.89      255.39     16.90 o 
   4  10  10       43.70       34.91     11.95 o 
   5  10  10        0.24        0.00     11.11 o 
   6  10  10        5.56        0.00     10.69 o 
   7  10  10      130.59      153.01     15.28 o 
   8  10  10       11.18        0.00     17.82 o 
   9  10  10        7.25       30.32     18.83 o 
  10  10  10       22.74        0.00     19.33 o 
  11  10  10        0.12        0.00     19.63 o 
  12  10  10       35.53       35.85     20.97 o 
  13  10  10        0.18        0.68     20.83 o 
  14  10  10        4.23        0.00     18.47 o 
   1  11  10        2.68       20.13     16.79 o 
   2  11  10      171.11      177.14     15.61 o 
   3  11  10        7.76        0.08     13.08 o 
   4  11  10       53.63       43.74     13.57 o 
   5  11  10        0.66        8.70     13.34 o 
   6  11  10       15.39        9.43     18.24 o 
   7  11  10      177.60      231.98     23.29 o 
   8  11  10        6.21        0.00     19.86 o 
   9  11  10        0.86       13.90     19.86 o 
  10  11  10       24.90       68.61     21.56 o 
  11  11  10        3.46        8.95     20.64 o 
  12  11  10       26.03       20.84     23.76 o 
  13  11  10        0.26        7.91     23.17 o 
   0  12  10       88.76       81.28     23.95 o 
   1  12  10        0.35        0.84     15.77 o 
   2  12  10        5.17        0.00     15.66 o 
   3  12  10       73.48       66.39     14.99 o 
   4  12  10       13.83       33.96     14.38 o 
   5  12  10       49.33       93.96     24.96 o 
   6  12  10       14.64       16.24     23.10 o 
   7  12  10       44.33       46.52     20.97 o 
   8  12  10       34.47       20.38     22.41 o 
   9  12  10       19.22        0.00     22.47 o 
  10  12  10        2.14        0.00     22.21 o 
   1  13  10        1.88       23.81     17.65 o 
   2  13  10        1.04        0.00     17.65 o 
   3  13  10        6.99        0.00     16.95 o 
   4  13  10        5.74        0.00     26.94 o 
   5  13  10       17.81       36.43     23.36 o 
   6  13  10        0.77        0.00     21.83 o 
   7  13  10        2.93       15.20     23.03 o 
   1   1  11       50.28       63.86      4.13 o 
   2   1  11     1710.62     1688.56     50.86 o 
   3   1  11      195.74      240.15      8.19 o 
   4   1  11     1428.06     1404.61     37.75 o 
   5   1  11     1217.32     1205.39     30.88 o 
   6   1  11      517.74      454.27     13.22 o 
   7   1  11        1.09        2.79      4.75 o 
   8   1  11       78.46       55.19      5.14 o 
   9   1  11        2.40        0.00      4.85 o 
  10   1  11       11.46       19.07      5.84 o 
  11   1  11     1573.56     1590.23     51.23 o 
  12   1  11       68.96       37.32      7.43 o 
  13   1  11        0.99       12.96      9.11 o 
  14   1  11       34.94       24.10      9.94 o 
  15   1  11      131.25      103.00     11.72 o 
  16   1  11       32.99       45.18     13.65 o 
  17   1  11        2.35        0.00     14.27 o 
  18   1  11        1.40        9.74     15.96 o 
  19   1  11        4.33        0.00     18.55 o 
  20   1  11        0.35        0.00     19.92 o 
   0   2  11      651.04      737.55     38.25 o 
   1   2  11       43.57       52.56      4.58 o 
   2   2  11       71.99       73.02      5.12 o 
   3   2  11      555.55      520.02     15.86 o 
   4   2  11      356.83      346.04     11.25 o 
   5   2  11      665.40      695.06     21.91 o 
   6   2  11      383.38      425.50     12.59 o 
   7   2  11      160.87      163.82      6.68 o 
   8   2  11      844.81      827.03     24.43 o 
   9   2  11      131.22      134.67      6.87 o 
  10   2  11       55.30       63.11      8.09 o 
  11   2  11       28.44       32.16      7.12 o 
  12   2  11       18.97       24.06      7.69 o 
  13   2  11       41.65       21.75      8.41 o 
  14   2  11       26.05       18.09      8.54 o 
  15   2  11      115.03       64.59     11.01 o 
  16   2  11       61.51       81.27     12.45 o 
  17   2  11        0.86        0.83     12.30 o 
  18   2  11       12.68        6.59     18.07 o 
  19   2  11        0.12        0.00     18.48 o 
  20   2  11        6.20        7.33     19.93 o 
   1   3  11       42.79       32.73      7.65 o 
   2   3  11      118.67      126.32      6.83 o 
   3   3  11      172.13      171.93      8.07 o 
   4   3  11      603.70      669.46     21.32 o 
   5   3  11      168.85      173.08      8.73 o 
   6   3  11     1096.14     1092.21     33.60 o 
   7   3  11     2049.80     2097.02     56.23 o 
   8   3  11      229.41      218.70      9.01 o 
   9   3  11     1343.38     1389.02     45.12 o 
  10   3  11       84.39       84.34      8.27 o 
  11   3  11      450.40      439.76     16.86 o 
  12   3  11       21.05       17.53      8.33 o 
  13   3  11        7.26        0.00      8.72 o 
  14   3  11      126.12      117.19     16.31 o 
  15   3  11        1.97        3.60      9.37 o 
  16   3  11        6.09        0.00     12.26 o 
  17   3  11       43.71       60.48     13.82 o 
  18   3  11       17.79       27.76     14.72 o 
  19   3  11       27.88       17.83     15.80 o 
  20   3  11        0.16        0.00     22.19 o 
   0   4  11      305.28      320.16     26.24 o 
   1   4  11       95.95       82.30      7.89 o 
   2   4  11        3.93        7.75      8.56 o 
   3   4  11     1244.49     1217.62     40.55 o 
   4   4  11      363.66      412.15     15.47 o 
   5   4  11     1509.18     1418.93     43.42 o 
   6   4  11      920.50      974.37     28.71 o 
   7   4  11       80.31       78.20      8.22 o 
   8   4  11      972.84      879.17     27.61 o 
   9   4  11      317.02      331.00     12.78 o 
  10   4  11      172.36      164.21      9.98 o 
  11   4  11      550.59      600.43     23.04 o 
  12   4  11       30.80       15.94     10.84 o 
  13   4  11       22.28       11.01      9.10 o 
  14   4  11      143.44      135.98     11.07 o 
  15   4  11        0.03        0.00     10.86 o 
  16   4  11        2.31        0.00     11.80 o 
  17   4  11        6.76        6.14     14.07 o 
  18   4  11       78.10       81.73     18.92 o 
  19   4  11        5.69        7.94     17.01 o 
   1   5  11      222.90      201.24     10.83 o 
   2   5  11      389.43      356.96     15.59 o 
   3   5  11       28.73       12.92      7.14 o 
   4   5  11       18.50       13.17      6.31 o 
   5   5  11       25.17       19.66      8.30 o 
   6   5  11       37.34       44.47      8.40 o 
   7   5  11      876.73      871.57     29.57 o 
   8   5  11      230.35      219.45     15.70 o 
   9   5  11      481.80      509.99     17.85 o 
  10   5  11      399.66      420.86     15.82 o 
  11   5  11      798.17      785.56     27.74 o 
  12   5  11      459.94      444.58     18.10 o 
  13   5  11       54.35       69.39     10.16 o 
  14   5  11       71.53       45.91     11.86 o 
  15   5  11        2.41        0.00     11.16 o 
  16   5  11       12.19        5.93     12.88 o 
  17   5  11        5.54        2.82     13.90 o 
  18   5  11        1.47        4.97     15.60 o 
  19   5  11        0.07        0.00     20.71 o 
   0   6  11       29.73       30.27     11.76 o 
   1   6  11      539.30      521.92     21.17 o 
   2   6  11      221.01      259.76     14.44 o 
   3   6  11       46.25       34.35      7.56 o 
   4   6  11     1027.80     1072.43     39.83 o 
   5   6  11       15.00       16.46      9.80 o 
   6   6  11      154.42      146.47     21.65 o 
   7   6  11      136.20      128.38      8.83 o 
   8   6  11      160.18      157.08      9.44 o 
   9   6  11     1544.70     1591.47     48.73 o 
  10   6  11       14.65       15.20      7.94 o 
  11   6  11       15.23       18.89      9.47 o 
  12   6  11       18.94       17.06      9.98 o 
  13   6  11        2.70        7.36     11.54 o 
  14   6  11       10.26        4.93     11.84 o 
  15   6  11       18.22        5.28     12.82 o 
  16   6  11       24.37       11.32     14.04 o 
  17   6  11        0.02       20.94     14.07 o 
  18   6  11        0.03        0.00     15.89 o 
   1   7  11        8.96        0.00     10.19 o 
   2   7  11      414.02      428.70     18.61 o 
   3   7  11       47.46       66.33     13.00 o 
   4   7  11      226.07      240.78     14.30 o 
   5   7  11       54.66       65.43     11.34 o 
   6   7  11      404.03      379.95     22.50 o 
   7   7  11        3.74        0.00      8.84 o 
   8   7  11      330.40      358.55     15.30 o 
   9   7  11        1.69        0.00      8.08 o 
  10   7  11       31.09       20.94      9.49 o 
  11   7  11        3.07       12.24      9.77 o 
  12   7  11      124.71      142.93     16.12 o 
  13   7  11       72.45       92.38     14.30 o 
  14   7  11       57.71       59.97     13.62 o 
  15   7  11       15.38       23.63     13.99 o 
  16   7  11        7.13        0.00     16.06 o 
  17   7  11        0.06        3.44     15.77 o 
   0   8  11      356.57      373.18     25.14 o 
   1   8  11      325.68      361.59     16.99 o 
   2   8  11       23.51       29.72     10.43 o 
   3   8  11       70.61       86.75     20.48 o 
   4   8  11       14.17       14.51      9.64 o 
   5   8  11      254.86      256.88     15.16 o 
   6   8  11       10.26       19.46      9.85 o 
   7   8  11        2.91        0.00      9.09 o 
   8   8  11       26.44       27.37     10.02 o 
   9   8  11        6.68        7.66     12.05 o 
  10   8  11       81.07       75.11     12.04 o 
  11   8  11       19.16        2.53     12.23 o 
  12   8  11       55.70       59.00     14.22 o 
  13   8  11        0.25        3.69     13.72 o 
  14   8  11        0.23        0.00     14.90 o 
  15   8  11        0.68        0.00     14.65 o 
  16   8  11        0.25        0.00     15.52 o 
   1   9  11      318.69      355.46     24.24 o 
   2   9  11      124.53      149.26     15.20 o 
   3   9  11       54.81       53.44     14.47 o 
   4   9  11      122.89       93.41     12.06 o 
   5   9  11       95.93       97.51     12.27 o 
   6   9  11       18.42       28.93     13.75 o 
   7   9  11       89.69      112.40     15.79 o 
   8   9  11       15.47        0.00     15.05 o 
   9   9  11        9.83       24.74     16.56 o 
  10   9  11        2.22        0.00     18.27 o 
  11   9  11       12.85       10.47     18.35 o 
  12   9  11       11.89       20.31     19.62 o 
  13   9  11       83.14       80.79     18.23 o 
  14   9  11       18.61        3.91     14.78 o 
  15   9  11        1.49        0.00     15.51 o 
   0  10  11       92.28       26.42     18.82 o 
   1  10  11        0.88        8.18     11.77 o 
   2  10  11       28.38        7.84     12.23 o 
   3  10  11      276.33      278.34     31.26 o 
   4  10  11        4.77        8.42     12.01 o 
   5  10  11       40.64       36.45     12.17 o 
   6  10  11        0.58        0.00     11.95 o 
   7  10  11        3.09       17.84     21.05 o 
   8  10  11        7.72        2.11     19.00 o 
   9  10  11       38.93       63.35     18.34 o 
  10  10  11       47.17       41.17     19.59 o 
  11  10  11       60.18       34.69     20.95 o 
  12  10  11        0.11        0.00     20.97 o 
  13  10  11        4.48        0.00     22.46 o 
  14  10  11        0.82        3.56     23.92 o 
   1  11  11        8.53       19.21     14.69 o 
   2  11  11       44.82       24.41     13.07 o 
   3  11  11       57.54       51.50     13.30 o 
   4  11  11        2.12       10.28     14.03 o 
   5  11  11       13.86        3.81     13.71 o 
   6  11  11       41.47       29.81     22.11 o 
   7  11  11       54.48       31.10     19.12 o 
   8  11  11        5.19        5.71     19.86 o 
   9  11  11        0.30       18.41     21.05 o 
  10  11  11        0.03        6.10     20.98 o 
  11  11  11        1.48       27.50     23.78 o 
  12  11  11       22.48        0.00     24.45 o 
   0  12  11        1.03        0.00     22.68 o 
   1  12  11       31.51       33.63     24.98 o 
   2  12  11       10.60        3.08     16.03 o 
   3  12  11       11.19        0.00     15.94 o 
   4  12  11        1.10        0.00     16.09 o 
   5  12  11       38.05       14.47     24.43 o 
   6  12  11        0.49        0.00     21.00 o 
   7  12  11        0.03        1.50     22.17 o 
   8  12  11        5.49        6.68     22.81 o 
   9  12  11        0.47       40.36     23.74 o 
  10  12  11        5.23       20.37     24.00 o 
   1  13  11        6.27       13.06     17.81 o 
   2  13  11       11.50        0.83     17.29 o 
   3  13  11       11.94       10.51     19.69 o 
   4  13  11       27.42       26.34     65.60 o 
   5  13  11       45.05       59.42     25.55 o 
   6  13  11       10.46       19.70     24.46 o 
   0   0  12     1157.26     1181.61     73.12 o 
   1   0  12       94.45      100.31      7.30 o 
   2   0  12      446.01      438.02     18.24 o 
   3   0  12     2714.92     2653.90    114.43 o 
   4   0  12       37.34       37.74      5.83 o 
   5   0  12      771.05      747.04     32.63 o 
   6   0  12     2000.05     1864.54     70.17 o 
   7   0  12        0.68        4.39      6.58 o 
   8   0  12      422.36      504.13     20.76 o 
   9   0  12        1.28        1.37      8.98 o 
  10   0  12      380.84      382.25     31.03 o 
  11   0  12       27.97       55.18     16.81 o 
  12   0  12      286.20      233.34     21.85 o 
  13   0  12       19.70       25.40     14.97 o 
  14   0  12        1.54        0.00     15.78 o 
  15   0  12      480.20      337.35     33.94 o 
  16   0  12       38.11       20.37     20.61 o 
  17   0  12        7.00       17.12     28.34 o 
  18   0  12      151.19      138.18     26.58 o 
  19   0  12        4.44       10.44     25.19 o 
  20   0  12       26.21        0.00     35.49 o 
   1   1  12      112.97       96.22      8.04 o 
   2   1  12      306.19      319.56     10.37 o 
   3   1  12       57.34       66.11      4.67 o 
   4   1  12      443.31      441.62     14.58 o 
   5   1  12        7.01        1.44      4.19 o 
   6   1  12      219.83      253.87      9.35 o 
   7   1  12       53.79       49.02      7.42 o 
   8   1  12      175.31      178.32      9.10 o 
   9   1  12      264.50      279.84     10.08 o 
  10   1  12       36.43       53.05      5.99 o 
  11   1  12        1.80       11.93      7.28 o 
  12   1  12        8.96        0.00      8.33 o 
  13   1  12      132.13       99.03     12.17 o 
  14   1  12        4.14       13.07     12.13 o 
  15   1  12       11.13       17.07     13.35 o 
  16   1  12        0.68        5.58     13.85 o 
  17   1  12       11.28        6.36     15.17 o 
  18   1  12       12.32       14.68     16.09 o 
  19   1  12        5.03       14.67     18.32 o 
  20   1  12        4.09        0.00     21.06 o 
   0   2  12     1400.64     1507.25     75.51 o 
   1   2  12      640.79      644.83     21.97 o 
   2   2  12        2.19        0.21      4.31 o 
   3   2  12      336.62      403.00     12.75 o 
   4   2  12       23.75       25.30      4.56 o 
   5   2  12      650.48      684.50     20.14 o 
   6   2  12     1246.93     1300.97     35.01 o 
   7   2  12        8.15       21.99      5.50 o 
   8   2  12       26.36       19.52      6.51 o 
   9   2  12        8.06        4.26      6.12 o 
  10   2  12       40.74       27.83      8.56 o 
  11   2  12       38.74       27.83      9.06 o 
  12   2  12      157.74      129.76     12.07 o 
  13   2  12       59.49       35.11      8.91 o 
  14   2  12      162.77      162.99     12.40 o 
  15   2  12       34.33       33.60     12.83 o 
  16   2  12        3.60       18.03     16.61 o 
  17   2  12        9.42        7.29     15.31 o 
  18   2  12        6.91        4.04     19.28 o 
  19   2  12       35.52       32.88     19.07 o 
  20   2  12        9.11       10.27     21.58 o 
   1   3  12      593.85      707.88     26.48 o 
   2   3  12      101.91      104.76      6.69 o 
   3   3  12        3.84        0.00      5.26 o 
   4   3  12     1244.65     1300.42     39.81 o 
   5   3  12       17.06        5.44      5.37 o 
   6   3  12      511.66      520.55     16.23 o 
   7   3  12        8.48        0.59      5.34 o 
   8   3  12       41.15       52.45      6.35 o 
   9   3  12      143.55      135.59      9.02 o 
  10   3  12      166.58      152.22      9.66 o 
  11   3  12       67.31       81.67     11.88 o 
  12   3  12      175.62      153.19     10.27 o 
  13   3  12       22.54       22.54      8.86 o 
  14   3  12       33.78       26.00      9.61 o 
  15   3  12       14.29       12.77     10.64 o 
  16   3  12        3.53        0.55     12.10 o 
  17   3  12        3.52        0.00     14.80 o 
  18   3  12        0.31        0.00     18.61 o 
  19   3  12       12.95       21.53     20.17 o 
   0   4  12      599.52      697.83     37.54 o 
   1   4  12        7.72       13.27      6.36 o 
   2   4  12       69.90       74.71     12.61 o 
   3   4  12     1093.57     1048.53     38.73 o 
   4   4  12       94.48       95.73     11.60 o 
   5   4  12        1.87        3.59      5.66 o 
   6   4  12       52.33       71.11      6.64 o 
   7   4  12      304.29      340.58     13.06 o 
   8   4  12       37.50       40.17      9.14 o 
   9   4  12      179.17      199.38     10.01 o 
  10   4  12      337.25      346.58     16.02 o 
  11   4  12      208.47      179.38     11.06 o 
  12   4  12        3.28        0.00      8.79 o 
  13   4  12       12.10       11.98     11.66 o 
  14   4  12        0.34        0.13      9.55 o 
  15   4  12       12.08        0.00     10.19 o 
  16   4  12        6.53        7.12     13.32 o 
  17   4  12       43.20       40.69     15.81 o 
  18   4  12       23.61        1.44     16.08 o 
  19   4  12        9.91       18.48     20.41 o 
   1   5  12       34.53       33.71      7.43 o 
   2   5  12      467.62      454.29     18.94 o 
   3   5  12      220.94      212.18     11.73 o 
   4   5  12      409.48      384.29     16.88 o 
   5   5  12      364.28      358.21     16.27 o 
   6   5  12     1522.16     1493.01     49.17 o 
   7   5  12       47.87       51.63      7.19 o 
   8   5  12       83.60       89.78      8.08 o 
   9   5  12      365.73      356.26     14.16 o 
  10   5  12     1427.92     1425.56     43.98 o 
  11   5  12        1.63        2.36      9.28 o 
  12   5  12      207.38      199.14     12.13 o 
  13   5  12      105.45      124.32     11.13 o 
  14   5  12      146.19      173.89     12.52 o 
  15   5  12       17.17       29.20     11.66 o 
  16   5  12       29.59       36.87     12.77 o 
  17   5  12        0.27        5.81     14.22 o 
  18   5  12       17.26       12.61     17.23 o 
   0   6  12       16.11       13.69     11.63 o 
   1   6  12       14.62       13.04      7.95 o 
   2   6  12        5.91        4.72      9.20 o 
   3   6  12       27.20       30.69     11.66 o 
   4   6  12       85.19      114.80     10.70 o 
   5   6  12      575.91      622.68     26.45 o 
   6   6  12      910.54      957.14     39.67 o 
   7   6  12      155.79      187.47     13.05 o 
   8   6  12     1670.77     1786.70     54.56 o 
   9   6  12      361.27      400.23     15.54 o 
  10   6  12      718.65      627.67     21.66 o 
  11   6  12      120.58      115.03     14.07 o 
  12   6  12        1.59        2.00     10.20 o 
  13   6  12       23.21       24.32     17.84 o 
  14   6  12       20.51       33.98     12.41 o 
  15   6  12       12.15       15.27     12.97 o 
  16   6  12        0.01        0.00     13.33 o 
  17   6  12        1.00        0.00     14.68 o 
  18   6  12        1.15        0.00     16.81 o 
   1   7  12        4.97       12.95      9.12 o 
   2   7  12       25.28        1.94     11.35 o 
   3   7  12      130.51      124.10     11.28 o 
   4   7  12       37.38       50.48     11.99 o 
   5   7  12      460.05      454.60     21.60 o 
   6   7  12        6.79        9.58     14.81 o 
   7   7  12      190.38      209.96     13.04 o 
   8   7  12      171.88      202.82     13.04 o 
   9   7  12       69.88       89.36     10.47 o 
  10   7  12        0.48       27.25      9.65 o 
  11   7  12        0.02        4.45     10.57 o 
  12   7  12        1.37       24.38     12.64 o 
  13   7  12        1.13       18.06     12.75 o 
  14   7  12        0.00        5.35     13.47 o 
  15   7  12       22.36       34.47     14.06 o 
  16   7  12       13.20        0.00     15.27 o 
  17   7  12        4.77        0.00     18.16 o 
   0   8  12      963.61     1015.31     53.32 o 
   1   8  12       58.42       74.59     10.62 o 
   2   8  12       68.24       63.46     10.75 o 
   3   8  12       68.51       77.90     13.62 o 
   4   8  12       23.94       41.99     10.68 o 
   5   8  12       37.26       46.29     13.04 o 
   6   8  12        7.25        2.48     10.38 o 
   7   8  12      212.19      170.95     12.50 o 
   8   8  12      182.76      258.86     14.92 o 
   9   8  12        7.00        0.00     10.44 o 
  10   8  12       89.11       73.45     15.83 o 
  11   8  12       11.53       11.96     16.35 o 
  12   8  12        0.07        0.00     14.97 o 
  13   8  12       31.28       41.39     17.26 o 
  14   8  12       14.36       12.08     15.00 o 
  15   8  12       11.41        3.60     14.90 o 
  16   8  12        0.93        0.00     16.09 o 
   1   9  12        8.48        4.51     11.11 o 
   2   9  12       27.15       30.15     11.84 o 
   3   9  12      298.99      283.75     16.88 o 
   4   9  12       21.57        5.06     11.00 o 
   5   9  12       35.39       22.62     13.69 o 
   6   9  12      181.47      217.15     29.72 o 
   7   9  12      221.74      237.69     14.82 o 
   8   9  12        0.11        0.00     10.82 o 
   9   9  12       33.61       39.79     13.60 o 
  10   9  12      129.02      120.81     19.21 o 
  11   9  12       69.53       62.11     18.65 o 
  12   9  12        6.87        0.00     18.66 o 
  13   9  12        6.24        0.00     17.25 o 
  14   9  12        5.09        0.00     18.19 o 
  15   9  12        0.01        6.51     19.43 o 
   0  10  12        0.00        6.35     18.71 o 
   1  10  12       23.01       24.18     11.67 o 
   2  10  12        0.55        0.00     12.85 o 
   3  10  12       89.53       80.59     12.52 o 
   4  10  12       55.38       64.54     13.02 o 
   5  10  12       19.27       10.40     13.13 o 
   6  10  12        3.29        0.00     12.33 o 
   7  10  12        1.75        0.00     12.28 o 
   8  10  12        2.88       11.58     19.61 o 
   9  10  12        4.91        0.00     19.99 o 
  10  10  12       17.75        9.05     20.89 o 
  11  10  12        2.65        0.00     19.66 o 
  12  10  12        1.19        0.00     21.51 o 
  13  10  12        1.57        0.00     21.57 o 
   1  11  12        1.70        2.57     17.38 o 
   2  11  12        7.20        8.35     13.68 o 
   3  11  12        1.78        2.95     13.43 o 
   4  11  12        5.48        0.00     13.89 o 
   5  11  12        7.26        0.00     14.58 o 
   6  11  12       14.52       11.74     12.93 o 
   7  11  12       32.54        0.00     21.65 o 
   8  11  12       12.71        4.73     19.50 o 
   9  11  12        5.99       26.55     22.28 o 
  10  11  12        2.99        7.70     21.25 o 
  11  11  12        2.21        0.00     22.83 o 
   0  12  12       47.43        0.00     22.43 o 
   1  12  12        0.07        8.49     21.58 o 
   2  12  12       24.04       27.41     23.81 o 
   3  12  12        1.12        0.00     16.13 o 
   4  12  12       34.21       29.03     15.58 o 
   5  12  12        6.64        0.00     23.32 o 
   6  12  12        0.43        0.00     22.46 o 
   7  12  12        0.02        1.84     23.41 o 
   8  12  12       22.26       26.07     21.80 o 
   1  13  12        8.63        3.99     17.89 o 
   2  13  12        6.69        4.16     18.10 o 
   3  13  12        9.03        0.00     18.17 o 
   4  13  12        0.32        0.00     29.80 o 
   1   1  13       61.79       65.36      5.27 o 
   2   1  13       42.29       25.50      4.62 o 
   3   1  13      406.47      434.11     13.59 o 
   4   1  13       62.37       70.92      5.28 o 
   5   1  13      264.13      264.43      9.05 o 
   6   1  13      144.91      165.22      7.16 o 
   7   1  13       94.73      107.89      6.33 o 
   8   1  13      411.75      439.91     16.35 o 
   9   1  13      306.12      310.40     11.80 o 
  10   1  13        2.89        0.00      6.75 o 
  11   1  13        5.13        0.00      9.92 o 
  12   1  13       70.23       22.67      9.06 o 
  13   1  13        7.99        0.00     11.83 o 
  14   1  13        6.13        8.57     12.49 o 
  15   1  13        9.02        0.00     13.35 o 
  16   1  13        3.06        0.00     14.23 o 
  17   1  13       15.11       13.78     16.39 o 
  18   1  13        7.73        2.86     16.12 o 
  19   1  13        5.16        6.74     21.39 o 
   0   2  13      196.59      234.72     17.94 o 
   1   2  13      119.91      109.25      7.12 o 
   2   2  13       15.46       14.93      5.08 o 
   3   2  13        1.61        6.65      6.84 o 
   4   2  13      148.83      170.65      7.54 o 
   5   2  13      176.09      192.21      8.06 o 
   6   2  13      172.75      165.63      9.18 o 
   7   2  13       95.00       96.94      6.53 o 
   8   2  13       18.15       17.39      7.09 o 
   9   2  13      162.60      146.27     10.11 o 
  10   2  13       49.09       23.50      7.37 o 
  11   2  13      116.35      122.88      8.98 o 
  12   2  13       47.16       47.40      8.27 o 
  13   2  13        0.22        2.34      9.87 o 
  14   2  13       30.85        1.49     13.30 o 
  15   2  13       38.11       14.32     13.72 o 
  16   2  13       54.46       47.30     15.79 o 
  17   2  13       13.62        0.00     16.02 o 
  18   2  13        1.81        1.36     19.43 o 
  19   2  13        2.94        0.00     21.55 o 
   1   3  13        3.93        3.17      5.85 o 
   2   3  13      601.99      597.69     22.87 o 
   3   3  13        6.58        0.00      7.00 o 
   4   3  13        5.67        2.29      7.22 o 
   5   3  13      419.79      394.08     13.97 o 
   6   3  13      584.81      617.42     18.97 o 
   7   3  13      158.26      183.31      8.56 o 
   8   3  13      107.86      112.21      7.56 o 
   9   3  13      412.95      425.07     16.41 o 
  10   3  13       25.36       23.07      8.22 o 
  11   3  13       10.51       19.97      8.28 o 
  12   3  13       32.50       19.05      9.42 o 
  13   3  13       53.75       48.70      9.35 o 
  14   3  13       23.04       28.67      9.69 o 
  15   3  13       72.78       79.77     15.25 o 
  16   3  13      123.79      115.20     17.19 o 
  17   3  13        0.57       19.37     21.57 o 
  18   3  13       21.84       30.18     21.27 o 
  19   3  13        6.94       20.37     20.90 o 
   0   4  13     1627.21     1647.43     84.30 o 
   1   4  13        5.26        1.42      6.81 o 
   2   4  13      129.27      132.93     11.52 o 
   3   4  13       42.25       34.82      9.09 o 
   4   4  13       33.27       44.31      7.88 o 
   5   4  13      267.31      279.43     14.91 o 
   6   4  13     1109.94     1043.79     30.92 o 
   7   4  13      295.81      343.38     13.25 o 
   8   4  13      653.02      622.44     20.82 o 
   9   4  13       78.92       69.53     10.26 o 
  10   4  13      256.27      289.72     15.40 o 
  11   4  13       42.98       30.95      9.08 o 
  12   4  13      183.98      182.94     11.74 o 
  13   4  13       31.24       25.26      9.86 o 
  14   4  13        0.42        0.00     10.27 o 
  15   4  13        0.18        0.00     10.61 o 
  16   4  13        3.15        0.00     14.37 o 
  17   4  13       74.57       78.13     23.35 o 
  18   4  13        0.27       12.43     20.83 o 
   1   5  13        3.75        0.00      7.27 o 
   2   5  13       16.58       21.46      8.12 o 
   3   5  13      212.89      216.88     11.94 o 
   4   5  13      337.24      335.13     16.12 o 
   5   5  13      123.56      128.47     15.57 o 
   6   5  13       63.16       45.01     12.31 o 
   7   5  13      796.73      783.13     27.67 o 
   8   5  13       85.89      101.56     14.41 o 
   9   5  13       85.39      108.04      9.92 o 
  10   5  13       56.58       68.44      8.81 o 
  11   5  13        4.01        1.86      9.16 o 
  12   5  13        1.51        0.00      9.54 o 
  13   5  13       21.09        6.29     10.88 o 
  14   5  13        1.26       10.31     10.71 o 
  15   5  13        0.32       13.56     12.91 o 
  16   5  13        8.12       25.20     13.52 o 
  17   5  13        0.05        0.00     17.00 o 
  18   5  13       60.82       72.71     20.21 o 
   0   6  13       48.48       45.22     15.57 o 
   1   6  13       74.73       65.57      9.60 o 
   2   6  13      463.96      466.89     27.30 o 
   3   6  13      411.58      374.50     17.25 o 
   4   6  13      103.87       70.98     10.41 o 
   5   6  13        0.25        0.00      9.29 o 
   6   6  13       20.56        5.78     10.42 o 
   7   6  13        5.69        0.00      8.88 o 
   8   6  13      276.43      278.94     13.54 o 
   9   6  13      135.97      153.58     11.45 o 
  10   6  13      206.21      181.84     11.80 o 
  11   6  13      294.09      334.87     14.68 o 
  12   6  13      183.62      224.27     13.79 o 
  13   6  13        0.00        3.77     10.93 o 
  14   6  13       23.01       19.45     13.03 o 
  15   6  13        1.08        6.03     13.78 o 
  16   6  13        0.00        0.00     14.28 o 
  17   6  13        0.44        0.00     14.18 o 
   1   7  13       57.80       50.84      9.75 o 
   2   7  13       32.38       50.94      9.38 o 
   3   7  13      444.15      472.40     22.28 o 
   4   7  13       47.39       19.52      9.90 o 
   5   7  13       88.85       91.31     13.77 o 
   6   7  13        4.56        9.22     10.19 o 
   7   7  13       40.89       15.71      9.55 o 
   8   7  13       11.85        0.00      9.66 o 
   9   7  13      343.02      323.56     16.98 o 
  10   7  13        0.72       11.48      9.76 o 
  11   7  13        0.30        5.16     11.72 o 
  12   7  13       45.36       64.53     15.13 o 
  13   7  13       20.33       43.87     16.45 o 
  14   7  13       50.90       41.85     14.20 o 
  15   7  13        0.61        0.00     14.36 o 
  16   7  13       27.35       21.21     15.82 o 
   0   8  13       76.51       37.95     13.88 o 
   1   8  13       52.24       50.08     10.88 o 
   2   8  13       39.86       38.82     14.08 o 
   3   8  13      101.27       64.79     12.29 o 
   4   8  13       21.90        0.00     10.84 o 
   5   8  13       39.69       42.08     10.93 o 
   6   8  13      132.59      130.39     16.57 o 
   7   8  13        7.53        8.16     10.14 o 
   8   8  13      199.36      201.80     13.83 o 
   9   8  13       13.68       20.54     10.90 o 
  10   8  13       51.98       46.33     13.87 o 
  11   8  13        0.67        4.78     14.93 o 
  12   8  13      106.01       62.76     17.24 o 
  13   8  13        0.30        0.00     16.63 o 
  14   8  13        0.01        0.00     16.56 o 
  15   8  13        0.05        0.00     18.07 o 
   1   9  13        0.23        0.00     11.43 o 
   2   9  13        0.42        0.00     13.65 o 
   3   9  13        4.58        0.00     11.53 o 
   4   9  13        0.79        0.00     11.04 o 
   5   9  13      177.51      178.80     14.72 o 
   6   9  13       15.92        3.12     11.69 o 
   7   9  13        0.57        5.75     11.70 o 
   8   9  13       35.52       48.89     11.97 o 
   9   9  13       29.60       29.24     14.04 o 
  10   9  13       44.63       34.99     17.79 o 
  11   9  13       10.12       22.45     18.96 o 
  12   9  13       45.33       48.93     18.85 o 
  13   9  13        0.09        0.00     20.44 o 
  14   9  13        0.33        0.00     18.39 o 
   0  10  13        0.75        0.00     17.72 o 
   1  10  13       33.57       14.70     12.88 o 
   2  10  13        9.88       23.68     12.87 o 
   3  10  13       30.42       39.31     12.73 o 
   4  10  13       23.55       27.16     12.42 o 
   5  10  13        2.32        0.00     12.51 o 
   6  10  13       18.48       19.82     12.66 o 
   7  10  13       65.59       71.90     12.95 o 
   8  10  13       30.82       42.25     18.09 o 
   9  10  13        0.80        6.81     19.92 o 
  10  10  13        0.12        0.00     21.34 o 
  11  10  13       38.90       23.31     21.04 o 
  12  10  13        0.04        0.00     23.13 o 
   1  11  13        0.03        0.00     20.36 o 
   2  11  13        0.55       28.32     14.94 o 
   3  11  13       23.67       23.76     23.54 o 
   4  11  13        4.48        0.00     13.56 o 
   5  11  13        0.02       12.75     13.72 o 
   6  11  13        0.03        0.00     13.94 o 
   7  11  13       76.45       63.90     34.07 o 
   8  11  13        2.65        5.21     21.93 o 
   9  11  13        2.06        0.00     21.74 o 
  10  11  13       12.35        0.00     23.94 o 
   0  12  13       25.15       20.42     23.82 o 
   1  12  13        2.74        0.00     16.60 o 
   2  12  13        0.01        0.00     17.37 o 
   3  12  13       11.33        0.00     16.37 o 
   4  12  13        1.43        0.00     15.32 o 
   5  12  13       47.37       59.62     17.08 o 
   6  12  13        4.60        0.00     22.21 o 
   7  12  13        7.87       22.27     23.94 o 
   0   0  14     1227.94     1207.45     75.33 o 
   1   0  14        0.08        0.00      6.75 o 
   2   0  14     1931.25     1902.79     82.58 o 
   3   0  14      162.86      173.45     10.09 o 
   4   0  14        0.07        0.00      7.27 o 
   5   0  14      224.71      199.49     12.11 o 
   6   0  14        2.46        0.00     13.42 o 
   7   0  14      264.33      252.77     14.63 o 
   8   0  14       50.34       49.60     10.61 o 
   9   0  14     1863.64     1742.26     74.79 o 
  10   0  14      111.23       94.43     11.04 o 
  11   0  14       59.16       40.80     12.67 o 
  12   0  14       87.64      107.31     18.33 o 
  13   0  14        0.02        0.00     18.04 o 
  14   0  14       82.52      135.34     31.23 o 
  15   0  14        9.33        1.64     21.05 o 
  16   0  14      160.94      198.50     27.20 o 
  17   0  14        5.81        0.00     24.22 o 
  18   0  14       17.58       19.97     33.86 o 
  19   0  14       45.41       73.61     31.15 o 
   1   1  14        6.21        0.00      5.31 o 
   2   1  14      118.83      134.50     12.31 o 
   3   1  14       12.80       29.93      5.59 o 
   4   1  14     1220.48     1201.67     34.97 o 
   5   1  14       12.50       11.16      4.92 o 
   6   1  14      177.67      178.92      8.38 o 
   7   1  14        2.66        0.00      5.59 o 
   8   1  14      122.14      148.15      8.07 o 
   9   1  14      209.77      225.19     10.17 o 
  10   1  14        2.40        0.00      9.31 o 
  11   1  14       90.23       87.31      9.65 o 
  12   1  14      153.06      128.39     11.66 o 
  13   1  14       22.20       23.83     17.44 o 
  14   1  14       18.43       22.71     13.36 o 
  15   1  14       17.96       28.70     25.92 o 
  16   1  14       32.62       25.26     16.09 o 
  17   1  14        1.77       10.08     17.01 o 
  18   1  14        7.35        0.00     17.64 o 
  19   1  14        0.01        4.85     19.00 o 
   0   2  14     1145.04     1158.68     58.51 o 
   1   2  14       58.11       46.96      9.04 o 
   2   2  14      358.80      348.96     18.54 o 
   3   2  14      146.64      160.37     10.37 o 
   4   2  14       76.19       85.94      6.12 o 
   5   2  14      119.35      124.08      6.74 o 
   6   2  14        0.09        0.00      5.59 o 
   7   2  14       59.27       46.02      6.31 o 
   8   2  14        0.07        0.00      6.10 o 
   9   2  14      239.71      217.35     11.31 o 
  10   2  14       73.00       66.80     10.27 o 
  11   2  14      178.50      188.83     11.94 o 
  12   2  14        0.86        0.01      9.60 o 
  13   2  14      358.86      347.58     17.91 o 
  14   2  14       34.26       13.01     12.74 o 
  15   2  14       17.95       50.26     15.38 o 
  16   2  14       15.89       19.27     17.22 o 
  17   2  14      100.44       95.34     17.27 o 
  18   2  14       10.65        6.12     18.02 o 
   1   3  14      115.49       70.75     10.00 o 
   2   3  14        9.73        0.64      6.57 o 
   3   3  14       68.14       78.18      7.69 o 
   4   3  14      309.76      297.89     13.55 o 
   5   3  14       36.11       36.66      6.98 o 
   6   3  14      180.63      208.88      9.14 o 
   7   3  14       87.52       87.03      7.36 o 
   8   3  14        2.12       11.75      7.08 o 
   9   3  14       28.98       14.54     11.58 o 
  10   3  14        1.97       12.30      8.20 o 
  11   3  14        0.78        4.71      8.80 o 
  12   3  14      159.13      165.80     13.77 o 
  13   3  14        0.58        0.00     10.62 o 
  14   3  14       11.63        1.69     11.41 o 
  15   3  14       20.98        6.53     15.46 o 
  16   3  14        0.55        0.00     15.97 o 
  17   3  14        3.59        6.72     19.82 o 
  18   3  14        8.32        0.00     19.72 o 
   0   4  14       42.39       60.16     11.29 o 
   1   4  14      124.27      127.32     12.25 o 
   2   4  14      238.05      225.39     15.84 o 
   3   4  14        3.42        0.00     10.38 o 
   4   4  14      201.87      245.30     12.85 o 
   5   4  14       75.76       81.45      8.97 o 
   6   4  14       12.08       17.00      8.29 o 
   7   4  14       93.18       99.19      8.79 o 
   8   4  14      591.55      638.52     24.03 o 
   9   4  14      125.91      128.00      9.27 o 
  10   4  14        8.96        7.17      8.99 o 
  11   4  14        1.02        0.00      9.26 o 
  12   4  14        2.79        5.70      9.87 o 
  13   4  14        9.59        2.66     10.17 o 
  14   4  14       35.96       20.12     11.18 o 
  15   4  14        0.27        0.00     12.78 o 
  16   4  14       37.59       11.58     19.23 o 
  17   4  14        0.10        0.00     19.99 o 
  18   4  14        9.03       32.28     21.78 o 
   1   5  14      208.36      186.37     11.54 o 
   2   5  14      293.98      306.23     15.12 o 
   3   5  14       24.49       32.31      8.18 o 
   4   5  14      191.71      249.50     13.80 o 
   5   5  14      204.06      220.20     13.61 o 
   6   5  14      252.06      239.89     14.50 o 
   7   5  14      171.20      138.87     10.04 o 
   8   5  14      194.51      238.62     18.57 o 
   9   5  14       70.67       44.64      9.35 o 
  10   5  14      579.69      604.07     22.76 o 
  11   5  14      129.46      139.86     11.47 o 
  12   5  14      210.93      226.38     13.52 o 
  13   5  14       11.17        0.00     10.51 o 
  14   5  14      194.64      193.57     16.26 o 
  15   5  14        2.13        0.00     12.84 o 
  16   5  14       32.71        9.97     14.25 o 
  17   5  14        9.90       33.67     21.83 o 
   0   6  14       45.18       29.16     12.88 o 
   1   6  14       71.07       91.46     15.26 o 
   2   6  14      356.53      312.92     17.43 o 
   3   6  14       15.94       14.54      8.94 o 
   4   6  14        1.65        0.00      9.17 o 
   5   6  14        2.92        2.73      9.40 o 
   6   6  14      584.37      597.29     26.87 o 
   7   6  14        0.96        4.16      9.33 o 
   8   6  14      282.17      239.41     13.06 o 
   9   6  14      400.58      423.50     21.47 o 
  10   6  14      309.06      350.87     17.24 o 
  11   6  14       13.99       28.70     10.59 o 
  12   6  14        0.56        0.00     11.63 o 
  13   6  14       54.68       68.24     13.41 o 
  14   6  14       23.62       23.55     14.04 o 
  15   6  14        8.88       37.70     14.38 o 
  16   6  14        2.17        0.00     15.07 o 
   1   7  14        7.25        1.56      9.38 o 
   2   7  14       76.63       50.32      9.78 o 
   3   7  14       36.86       29.58      9.63 o 
   4   7  14        1.47        0.00     10.18 o 
   5   7  14        3.39        1.78      9.71 o 
   6   7  14       96.09      108.78     11.99 o 
   7   7  14       42.25       43.16     10.30 o 
   8   7  14       11.05        0.00     10.02 o 
   9   7  14      126.56      106.90     11.59 o 
  10   7  14      246.80      295.37     18.87 o 
  11   7  14       99.25      130.50     19.03 o 
  12   7  14       14.39       32.55     15.30 o 
  13   7  14       50.78       59.06     21.48 o 
  14   7  14        1.48        5.14     16.67 o 
  15   7  14        4.37       21.11     18.32 o 
   0   8  14       10.99       35.01     15.73 o 
   1   8  14      383.68      335.96     22.30 o 
   2   8  14        4.42        8.60     10.84 o 
   3   8  14      260.98      266.26     16.59 o 
   4   8  14       22.03       29.25     11.76 o 
   5   8  14       37.01       36.77     11.07 o 
   6   8  14      219.47      177.25     14.55 o 
   7   8  14      330.98      381.78     21.59 o 
   8   8  14        0.05        2.08     11.46 o 
   9   8  14        0.25        0.00     11.49 o 
  10   8  14       17.59        0.00     13.62 o 
  11   8  14        0.33        6.93     13.92 o 
  12   8  14       93.37       74.44     20.06 o 
  13   8  14        1.69        0.00     17.67 o 
  14   8  14        0.01        3.12     18.43 o 
   1   9  14        4.67       10.28     11.57 o 
   2   9  14        1.97        0.00     10.79 o 
   3   9  14        4.54        0.00     11.30 o 
   4   9  14        4.67        9.52     11.89 o 
   5   9  14       83.75       67.73     12.57 o 
   6   9  14        4.34        0.00     12.05 o 
   7   9  14       50.56       37.97     11.93 o 
   8   9  14        6.00        0.00     12.35 o 
   9   9  14       69.34       98.42     15.83 o 
  10   9  14        1.93       11.00     18.55 o 
  11   9  14       94.91       51.00     19.94 o 
  12   9  14       14.29        0.00     19.02 o 
  13   9  14        0.20        6.74     21.63 o 
   0  10  14       11.33        0.00     20.14 o 
   1  10  14        2.51        0.00     13.77 o 
   2  10  14        0.40        1.59     12.93 o 
   3  10  14       16.71       13.56     16.60 o 
   4  10  14        5.23        0.00     13.08 o 
   5  10  14        2.01        0.00     13.59 o 
   6  10  14       14.21       26.54     13.94 o 
   7  10  14       24.28       19.47     13.41 o 
   8  10  14       43.11       48.79     15.79 o 
   9  10  14        1.00        0.00     19.78 o 
  10  10  14        1.15        0.00     21.13 o 
  11  10  14       42.64       28.61     21.70 o 
   1  11  14        0.33        0.00     14.70 o 
   2  11  14       10.66        5.40     14.30 o 
   3  11  14        0.58        0.00     14.58 o 
   4  11  14        0.46        0.00     14.16 o 
   5  11  14       28.56       15.05     15.68 o 
   6  11  14        9.07        7.80     13.59 o 
   7  11  14        1.68        0.00     15.69 o 
   8  11  14        1.80       30.82     22.45 o 
   9  11  14       14.24        3.94     23.84 o 
   0  12  14       43.17       20.29     24.48 o 
   1  12  14       12.75        0.00     16.89 o 
   2  12  14        1.08       15.91     17.13 o 
   3  12  14       45.42       52.51     17.38 o 
   4  12  14        0.30        0.00     16.65 o 
   5  12  14        2.57        0.00     15.95 o 
   1   1  15        6.34       10.45      7.13 o 
   2   1  15      193.85      239.42     10.43 o 
   3   1  15      207.22      207.75     10.94 o 
   4   1  15       52.52       43.46      5.77 o 
   5   1  15       11.02        0.32      6.13 o 
   6   1  15      110.25      107.42      9.69 o 
   7   1  15      170.75      150.81     13.37 o 
   8   1  15       57.78       64.03      7.09 o 
   9   1  15      169.04      171.44      9.36 o 
  10   1  15       15.47        0.00      8.08 o 
  11   1  15      698.99      667.56     25.61 o 
  12   1  15      436.97      429.09     20.88 o 
  13   1  15       13.95        5.66     20.85 o 
  14   1  15        9.61        5.87     14.31 o 
  15   1  15       63.66       72.67     17.80 o 
  16   1  15        9.69       16.42     16.81 o 
  17   1  15        0.67       20.51     16.94 o 
  18   1  15        0.81       20.92     18.75 o 
   0   2  15      980.42      874.52     45.93 o 
   1   2  15      157.86      171.43      9.58 o 
   2   2  15       39.04       48.05      8.56 o 
   3   2  15       73.99       65.91      7.02 o 
   4   2  15      272.66      274.93     11.10 o 
   5   2  15       68.59       78.80      7.56 o 
   6   2  15      305.54      312.46     11.56 o 
   7   2  15       11.52       18.72      6.88 o 
   8   2  15       27.94       23.37      7.71 o 
   9   2  15      109.66      109.91      9.59 o 
  10   2  15        6.35        9.70      9.06 o 
  11   2  15        6.63       16.79      9.92 o 
  12   2  15        0.59        7.32      9.84 o 
  13   2  15        1.03        0.00     12.04 o 
  14   2  15        0.03        0.00     14.72 o 
  15   2  15        0.08       15.07     15.35 o 
  16   2  15        0.29        0.00     16.54 o 
  17   2  15       27.92       42.12     17.76 o 
  18   2  15        5.06        0.00     18.49 o 
   1   3  15       22.59        8.46      9.68 o 
   2   3  15       10.76        7.08      6.95 o 
   3   3  15       30.30       26.10      7.29 o 
   4   3  15       10.19        0.00      7.04 o 
   5   3  15       16.79        8.98      7.13 o 
   6   3  15      230.13      222.32     10.30 o 
   7   3  15      766.45      692.48     24.68 o 
   8   3  15      267.91      231.15     10.85 o 
   9   3  15       63.10       51.19      8.72 o 
  10   3  15      184.90      155.15     13.72 o 
  11   3  15        9.20        0.00      9.45 o 
  12   3  15      214.41      207.60     13.59 o 
  13   3  15      167.98      189.16     13.65 o 
  14   3  15       85.98       91.94     15.41 o 
  15   3  15        0.04        0.43     15.44 o 
  16   3  15       23.62        6.34     16.73 o 
  17   3  15       43.94       55.82     18.13 o 
   0   4  15      398.64      333.48     47.73 o 
   1   4  15        1.92        0.00      7.90 o 
   2   4  15       95.50      101.61      9.42 o 
   3   4  15        3.64        0.00     10.64 o 
   4   4  15       49.76       40.17      8.71 o 
   5   4  15      102.61      107.39     10.45 o 
   6   4  15      656.81      654.06     25.69 o 
   7   4  15       76.91       98.65     15.59 o 
   8   4  15      485.34      496.67     19.27 o 
   9   4  15       25.76       31.48      9.04 o 
  10   4  15      723.33      774.58     29.70 o 
  11   4  15       20.10       29.31      9.95 o 
  12   4  15       36.51       18.70     11.31 o 
  13   4  15       20.97       23.46     11.62 o 
  14   4  15        5.06        1.21     12.30 o 
  15   4  15        1.78        2.50     14.56 o 
  16   4  15        9.92        6.05     17.55 o 
  17   4  15       21.48       27.18     21.57 o 
   1   5  15       29.44       15.19     11.28 o 
   2   5  15       34.54       11.03     11.25 o 
   3   5  15      252.16      237.53     13.80 o 
   4   5  15       26.61        7.89      9.14 o 
   5   5  15        0.01        0.00      8.85 o 
   6   5  15       11.71        0.00     10.00 o 
   7   5  15        3.72        9.65      9.24 o 
   8   5  15      149.00      144.75     10.87 o 
   9   5  15        0.37        0.00      9.46 o 
  10   5  15       39.45       43.27     10.10 o 
  11   5  15      316.33      298.32     16.49 o 
  12   5  15      100.10       79.12     12.61 o 
  13   5  15       60.79       87.62     18.75 o 
  14   5  15        0.44        2.20     11.83 o 
  15   5  15        0.54        0.00     16.14 o 
  16   5  15        3.14        0.00     18.47 o 
   0   6  15       15.92        0.00     20.28 o 
   1   6  15      101.14       94.25     15.70 o 
   2   6  15       95.54      118.97     11.24 o 
   3   6  15      481.09      496.03     33.15 o 
   4   6  15        2.02        0.00      9.70 o 
   5   6  15       44.51       46.33     12.95 o 
   6   6  15        4.39        2.11     10.14 o 
   7   6  15       62.28       82.82     11.14 o 
   8   6  15        3.77        0.35     10.01 o 
   9   6  15      164.84      172.78     12.22 o 
  10   6  15        4.56        0.00     10.71 o 
  11   6  15        3.06        7.68     11.00 o 
  12   6  15       59.42       46.15     14.43 o 
  13   6  15       18.24       22.15     13.35 o 
  14   6  15        5.88        0.00     15.95 o 
  15   6  15        0.00        0.00     16.46 o 
  16   6  15       16.31       24.84     17.70 o 
   1   7  15      161.81      196.17     21.73 o 
   2   7  15        4.39        0.00     10.38 o 
   3   7  15        4.50        0.00      9.59 o 
   4   7  15      212.73      191.52     14.52 o 
   5   7  15      129.76      128.95     21.30 o 
   6   7  15        0.86        0.00     11.08 o 
   7   7  15       24.31       30.44     11.16 o 
   8   7  15      158.32      152.94     12.70 o 
   9   7  15        7.16        5.57     11.16 o 
  10   7  15       27.06       25.43     12.18 o 
  11   7  15        8.65        0.00     13.07 o 
  12   7  15       70.10       76.54     14.56 o 
  13   7  15        3.50        0.00     16.51 o 
  14   7  15        4.35        0.00     16.45 o 
  15   7  15        0.06        0.00     18.40 o 
   0   8  15      288.13      313.77     24.84 o 
   1   8  15       64.31       40.76     11.24 o 
   2   8  15       29.70       19.06     13.46 o 
   3   8  15       30.39        2.93     11.57 o 
   4   8  15       67.61       51.54     12.22 o 
   5   8  15       52.92       69.03     16.69 o 
   6   8  15       33.04       35.04     12.89 o 
   7   8  15       55.33       15.78     11.75 o 
   8   8  15       63.42       67.63     20.91 o 
   9   8  15       16.78       22.68     14.68 o 
  10   8  15        2.24        0.00     14.49 o 
  11   8  15       50.89       28.06     15.21 o 
  12   8  15        1.16        4.32     19.67 o 
  13   8  15        2.06        1.00     18.39 o 
   1   9  15       42.95       20.85     12.44 o 
   2   9  15       25.12        5.29     15.31 o 
   3   9  15        2.17        7.51     11.95 o 
   4   9  15       41.70       24.10     12.83 o 
   5   9  15       70.48       59.57     13.46 o 
   6   9  15        1.49        0.00     14.39 o 
   7   9  15       29.50       27.19     13.17 o 
   8   9  15       21.69       18.69     12.88 o 
   9   9  15       60.22       37.59     21.41 o 
  10   9  15       19.27       17.48     16.22 o 
  11   9  15       50.39       58.54     20.79 o 
  12   9  15        8.98       34.34     22.62 o 
   0  10  15        1.27        0.00     19.99 o 
   1  10  15       35.47       44.85     21.41 o 
   2  10  15       63.61       65.65     14.04 o 
   3  10  15        0.89        0.34     12.81 o 
   4  10  15        1.48        5.95     14.02 o 
   5  10  15        4.29       10.01     25.46 o 
   6  10  15        0.05        0.00     14.00 o 
   7  10  15       48.94       27.11     13.58 o 
   8  10  15       18.58       10.73     16.12 o 
   9  10  15       25.33       45.60     21.48 o 
  10  10  15        1.10        0.00     19.99 o 
   1  11  15       87.31       99.60     17.16 o 
   2  11  15        6.71        9.13     15.83 o 
   3  11  15       30.08        8.16     15.08 o 
   4  11  15       11.63        2.12     15.35 o 
   5  11  15       43.74       39.95     15.70 o 
   6  11  15        0.27        2.43     14.67 o 
   7  11  15        0.02        0.00     16.21 o 
   0  12  15       16.56        0.00     25.07 o 
   1  12  15        1.71        0.00     16.63 o 
   2  12  15        9.03        7.21     16.65 o 
   0   0  16        1.24        0.00     11.19 o 
   1   0  16      120.17       98.72     14.34 o 
   2   0  16      195.15      159.16     11.31 o 
   3   0  16      471.45      547.81     29.69 o 
   4   0  16        5.47        7.05     11.52 o 
   5   0  16      172.16      201.28     16.68 o 
   6   0  16       30.76       48.56     16.54 o 
   7   0  16      379.36      393.53     20.25 o 
   8   0  16        3.65        6.65      9.50 o 
   9   0  16        3.96        0.00     10.30 o 
  10   0  16      788.74      727.28     33.79 o 
  11   0  16       46.18       35.37     18.99 o 
  12   0  16        9.74       14.00     18.46 o 
  13   0  16      265.41      257.14     27.63 o 
  14   0  16       11.84        2.26     22.20 o 
  15   0  16       15.73        1.47     23.14 o 
  16   0  16        2.85       12.26     24.90 o 
  17   0  16        5.34       10.63     26.97 o 
   1   1  16      312.26      299.45     13.76 o 
   2   1  16       14.41       20.63      7.51 o 
   3   1  16      284.04      291.51     12.24 o 
   4   1  16       22.16       31.03      7.41 o 
   5   1  16       68.36       71.50      7.70 o 
   6   1  16        8.59        7.49      6.58 o 
   7   1  16       34.02       33.44      8.04 o 
   8   1  16       14.38        0.00      7.05 o 
   9   1  16       59.14       51.26      8.49 o 
  10   1  16       28.70       30.94      9.36 o 
  11   1  16       97.31      111.35     11.98 o 
  12   1  16      172.30      140.91     15.13 o 
  13   1  16       16.68        0.00     14.19 o 
  14   1  16       20.68       12.38     15.51 o 
  15   1  16        0.23        0.00     16.23 o 
  16   1  16       10.11        0.00     16.60 o 
  17   1  16        9.92        2.93     18.95 o 
   0   2  16       76.86       70.21     11.56 o 
   1   2  16      748.02      826.05     39.07 o 
   2   2  16       62.41       90.54      8.03 o 
   3   2  16        8.22       18.98      7.11 o 
   4   2  16       74.06       61.74      7.87 o 
   5   2  16      208.76      198.06     14.12 o 
   6   2  16      377.90      428.66     15.60 o 
   7   2  16      377.51      326.28     13.99 o 
   8   2  16      480.39      625.01     22.68 o 
   9   2  16      489.50      572.49     22.76 o 
  10   2  16        7.61        0.00      9.71 o 
  11   2  16       31.79       36.04     10.51 o 
  12   2  16      133.17      141.41     12.64 o 
  13   2  16       36.81       40.91     23.57 o 
  14   2  16        6.14       11.16     15.26 o 
  15   2  16       71.07       62.51     16.89 o 
  16   2  16       35.53       38.68     16.86 o 
  17   2  16        0.05        6.08     18.07 o 
   1   3  16       58.19       54.26     11.66 o 
   2   3  16       12.62        5.47      7.83 o 
   3   3  16      403.89      433.33     18.12 o 
   4   3  16      321.77      346.16     15.63 o 
   5   3  16        0.18        0.00      8.07 o 
   6   3  16        2.91        7.76      8.00 o 
   7   3  16       30.13       29.72      8.90 o 
   8   3  16        3.24        8.86     10.47 o 
   9   3  16        2.19        0.00     10.04 o 
  10   3  16       11.11        9.34     10.57 o 
  11   3  16        2.22        0.00     10.62 o 
  12   3  16       80.78       68.52     11.76 o 
  13   3  16       36.38       27.19     12.06 o 
  14   3  16        4.86        0.00     19.82 o 
  15   3  16       16.68       18.77     17.41 o 
  16   3  16       15.65        0.00     18.37 o 
  17   3  16        7.53       14.83     18.95 o 
   0   4  16       68.47       80.72     12.82 o 
   1   4  16       53.23       48.16     10.72 o 
   2   4  16        0.67        0.00     11.21 o 
   3   4  16       21.92       12.96      8.33 o 
   4   4  16       14.36        3.83      9.33 o 
   5   4  16       23.38       22.73      9.02 o 
   6   4  16       17.80       10.81     10.99 o 
   7   4  16        0.92        0.00      8.56 o 
   8   4  16      220.23      189.49     11.65 o 
   9   4  16        9.24        0.09      9.17 o 
  10   4  16       16.85       22.98     13.32 o 
  11   4  16       18.64       18.10     12.72 o 
  12   4  16        3.32        6.73     12.86 o 
  13   4  16        0.14       11.26     13.93 o 
  14   4  16        0.12        0.00     13.20 o 
  15   4  16        0.50       21.42     18.30 o 
  16   4  16        0.10       16.18     19.21 o 
   1   5  16        0.08        0.00      9.01 o 
   2   5  16      268.16      260.52     14.54 o 
   3   5  16      322.26      330.28     16.39 o 
   4   5  16       87.48       78.06     10.47 o 
   5   5  16       61.02       53.65     15.00 o 
   6   5  16       51.03       33.16     10.63 o 
   7   5  16       11.00        6.39      9.88 o 
   8   5  16        4.71        0.00      9.04 o 
   9   5  16      104.58      110.04     13.43 o 
  10   5  16        0.04        0.00     10.23 o 
  11   5  16      100.78       95.45     12.96 o 
  12   5  16        0.16        4.59     13.62 o 
  13   5  16        2.14        0.00     15.26 o 
  14   5  16        1.16        8.38     16.28 o 
  15   5  16        0.05       36.31     17.48 o 
  16   5  16        0.70       50.77     33.62 o 
   0   6  16        8.63        0.00     13.47 o 
   1   6  16      491.15      534.50     23.31 o 
   2   6  16       37.65       18.87      9.69 o 
   3   6  16       78.55       81.08     15.01 o 
   4   6  16       31.61       23.08     10.85 o 
   5   6  16       72.93       72.30     11.31 o 
   6   6  16      310.78      286.95     24.01 o 
   7   6  16        0.68        0.00     10.23 o 
   8   6  16      182.17      186.39     16.57 o 
   9   6  16       13.01       25.09     11.28 o 
  10   6  16        0.83        0.00     10.98 o 
  11   6  16       10.85       13.97     13.38 o 
  12   6  16        0.03        1.28     13.65 o 
  13   6  16       92.32       86.25     18.97 o 
  14   6  16        0.08        0.00     20.32 o 
  15   6  16       22.20        4.90     21.02 o 
   1   7  16       25.16       18.55     10.04 o 
   2   7  16        8.43        8.78     10.61 o 
   3   7  16      103.12       81.05     14.65 o 
   4   7  16       13.78        0.00     11.29 o 
   5   7  16       46.91       40.87     12.25 o 
   6   7  16        3.27        0.00     13.47 o 
   7   7  16        3.04        0.00     10.65 o 
   8   7  16        0.73        0.00     17.11 o 
   9   7  16       15.84       26.31     11.95 o 
  10   7  16       50.32       60.66     12.79 o 
  11   7  16      108.91      105.92     15.05 o 
  12   7  16      133.22      154.66     26.36 o 
  13   7  16        4.81        0.00     17.61 o 
  14   7  16        3.52        0.00     17.59 o 
   0   8  16       62.94       76.05     22.94 o 
   1   8  16        4.29        0.00     13.62 o 
   2   8  16       15.40        0.00     11.84 o 
   3   8  16       26.67       13.56     11.72 o 
   4   8  16        9.65        6.45     12.06 o 
   5   8  16        0.30        0.00     12.59 o 
   6   8  16       52.27       53.00     13.25 o 
   7   8  16        4.57       12.47     12.02 o 
   8   8  16        5.40        6.95     11.97 o 
   9   8  16       11.94       14.08     12.83 o 
  10   8  16      165.43      219.38     18.14 o 
  11   8  16      107.00      134.13     17.69 o 
  12   8  16       11.62        0.00     21.01 o 
   1   9  16       12.95        9.43     13.01 o 
   2   9  16        0.01       22.88     13.62 o 
   3   9  16       22.96       27.71     13.18 o 
   4   9  16       10.69       11.37     13.02 o 
   5   9  16        0.04        0.00     13.26 o 
   6   9  16       11.06       19.43     13.75 o 
   7   9  16       14.10        0.00     12.46 o 
   8   9  16        1.61        0.00     14.46 o 
   9   9  16       13.63       22.10     16.04 o 
  10   9  16       49.24       37.45     16.78 o 
  11   9  16       16.16       11.28     21.64 o 
   0  10  16        3.06        0.00     20.48 o 
   1  10  16       16.30        0.00     14.26 o 
   2  10  16       22.17        3.75     14.42 o 
   3  10  16       46.29        8.63     13.95 o 
   4  10  16        8.91        8.42     14.17 o 
   5  10  16        3.18        0.00     14.17 o 
   6  10  16        0.86        0.00     14.99 o 
   7  10  16        1.53        0.00     13.80 o 
   8  10  16        2.95        0.00     17.08 o 
   9  10  16       23.78       27.23     17.13 o 
   1  11  16        2.23        0.00     16.01 o 
   2  11  16       11.15       14.29     16.02 o 
   3  11  16       17.00       24.07     16.38 o 
   4  11  16        0.17        6.91     15.97 o 
   5  11  16        4.13       13.44     16.23 o 
   1   1  17       89.77       73.96      7.98 o 
   2   1  17        5.40        0.00      6.83 o 
   3   1  17      189.99      186.48      9.87 o 
   4   1  17      166.63      183.73     10.13 o 
   5   1  17     1343.44     1319.58     43.71 o 
   6   1  17       43.06       34.86      8.12 o 
   7   1  17        5.66        9.01      7.66 o 
   8   1  17        0.02        6.06      9.52 o 
   9   1  17      141.05      153.70     10.79 o 
  10   1  17       61.53       74.43     10.45 o 
  11   1  17      104.46      102.16     12.87 o 
  12   1  17       76.86       64.82     17.59 o 
  13   1  17        3.92       16.92     16.52 o 
  14   1  17       11.08       17.06     16.33 o 
  15   1  17        0.65        9.24     17.74 o 
  16   1  17        4.99        0.00     17.92 o 
   0   2  17        9.40        6.25     10.59 o 
   1   2  17      118.51      150.22     11.64 o 
   2   2  17        3.07        0.00      7.36 o 
   3   2  17       83.50       93.37     15.69 o 
   4   2  17      362.59      359.02     14.93 o 
   5   2  17       63.40       45.11      8.44 o 
   6   2  17      476.95      505.08     17.98 o 
   7   2  17       66.72       66.35     10.00 o 
   8   2  17       39.88       39.57      9.89 o 
   9   2  17      158.04      137.05     12.66 o 
  10   2  17      145.95      167.03     19.79 o 
  11   2  17        8.67        0.00     10.78 o 
  12   2  17       45.27       43.87     11.67 o 
  13   2  17        0.01        0.00     16.05 o 
  14   2  17        0.38        8.93     16.37 o 
  15   2  17       25.32       39.86     18.32 o 
  16   2  17        1.82        0.00     19.05 o 
   1   3  17        8.18       14.32      8.79 o 
   2   3  17       41.41       35.97      8.73 o 
   3   3  17       87.87       90.71     12.10 o 
   4   3  17      589.04      668.72     26.28 o 
   5   3  17      210.55      201.20     20.03 o 
   6   3  17      113.69      115.33      9.62 o 
   7   3  17      100.12       75.90     10.16 o 
   8   3  17       67.88       48.55     11.60 o 
   9   3  17        1.08        0.00     11.07 o 
  10   3  17       41.88       28.23     12.27 o 
  11   3  17       38.87       50.47     13.11 o 
  12   3  17        1.28        3.18     12.97 o 
  13   3  17       14.78        0.00     13.72 o 
  14   3  17       16.36       38.61     21.50 o 
  15   3  17        0.67       28.45     18.54 o 
  16   3  17        7.19        6.59     19.70 o 
   0   4  17        7.70        1.01     16.33 o 
   1   4  17      713.59      735.72     28.88 o 
   2   4  17       19.25        9.29     12.25 o 
   3   4  17      183.70      179.21     11.98 o 
   4   4  17       35.42       45.16      9.28 o 
   5   4  17       24.10       12.07     10.19 o 
   6   4  17        8.81        4.13      9.97 o 
   7   4  17        0.24        0.00     15.21 o 
   8   4  17       44.26       80.01     11.83 o 
   9   4  17       40.62       32.93     13.39 o 
  10   4  17        0.74        0.00     12.11 o 
  11   4  17       25.23       41.67     13.34 o 
  12   4  17       15.13       10.19     14.97 o 
  13   4  17        1.46        0.00     16.15 o 
  14   4  17        0.99        6.82     15.90 o 
  15   4  17       34.39       44.19     22.11 o 
   1   5  17       33.48        6.99      9.52 o 
   2   5  17        0.77        0.00     10.34 o 
   3   5  17       27.63       40.65     10.21 o 
   4   5  17        7.22        0.00     12.96 o 
   5   5  17      268.48      290.12     17.02 o 
   6   5  17      128.45      147.82     14.59 o 
   7   5  17       35.97       19.89     10.03 o 
   8   5  17       15.80       10.80     10.57 o 
   9   5  17       31.18       17.58     11.26 o 
  10   5  17       12.06        4.29     13.08 o 
  11   5  17        0.66       15.70     13.96 o 
  12   5  17        1.70        0.00     14.88 o 
  13   5  17        4.90        0.00     15.34 o 
  14   5  17        1.61        3.81     16.45 o 
  15   5  17       14.28        6.16     17.70 o 
   0   6  17      107.63       83.81     15.66 o 
   1   6  17        7.66       30.72     10.69 o 
   2   6  17      118.14      115.91     11.97 o 
   3   6  17       16.08       14.68     10.42 o 
   4   6  17      171.37      168.19     19.72 o 
   5   6  17       46.00       25.61     11.77 o 
   6   6  17       15.83        9.55     13.34 o 
   7   6  17        0.31        3.84     10.92 o 
   8   6  17       27.12       39.91     11.63 o 
   9   6  17       48.60       34.58     11.71 o 
  10   6  17        4.54        5.80     11.81 o 
  11   6  17       10.34        0.00     13.49 o 
  12   6  17        1.10       12.04     15.74 o 
  13   6  17        1.88       10.53     17.28 o 
  14   6  17       14.83       25.90     18.49 o 
   1   7  17       16.41        1.66     11.09 o 
   2   7  17        0.09        0.41     14.01 o 
   3   7  17       14.08        5.09     11.30 o 
   4   7  17       27.08       10.45     12.25 o 
   5   7  17       14.25        0.00     15.15 o 
   6   7  17       58.31       61.58     13.10 o 
   7   7  17      111.72      116.92     13.33 o 
   8   7  17        5.70        0.00     13.15 o 
   9   7  17       25.00       26.37     12.95 o 
  10   7  17        0.98        9.44     14.64 o 
  11   7  17        8.80        0.00     13.97 o 
  12   7  17        5.93        0.00     15.32 o 
  13   7  17       71.40       50.74     22.60 o 
   0   8  17      184.34      191.37     23.73 o 
   1   8  17       30.81       50.25     12.80 o 
   2   8  17        0.04        5.00     12.07 o 
   3   8  17       13.84       26.62     12.34 o 
   4   8  17        1.15        0.00     12.92 o 
   5   8  17        0.28        1.34     13.39 o 
   6   8  17        1.78        7.95     13.65 o 
   7   8  17       10.39        0.00     12.38 o 
   8   8  17       18.60       10.47     13.44 o 
   9   8  17       72.79       60.24     15.36 o 
  10   8  17        0.00        0.71     15.82 o 
  11   8  17        1.62        5.59     17.01 o 
   1   9  17        3.09        0.00     13.98 o 
   2   9  17        1.24        0.00     14.04 o 
   3   9  17        0.92       23.11     13.27 o 
   4   9  17       22.34        1.88     13.44 o 
   5   9  17        3.87        0.00     20.36 o 
   6   9  17       22.19        1.78     14.20 o 
   7   9  17       11.80       12.79     13.74 o 
   8   9  17        0.13        0.00     14.24 o 
   9   9  17       60.22       61.88     16.56 o 
   0  10  17        0.34        0.00     20.23 o 
   1  10  17        0.86        3.23     14.69 o 
   2  10  17        0.17        0.00     14.60 o 
   3  10  17       10.51        3.97     15.00 o 
   4  10  17       14.45        0.00     15.44 o 
   5  10  17        1.04        0.00     15.52 o 
   6  10  17       29.74       14.02     15.99 o 
   7  10  17       25.35       24.19     14.91 o 
   1  11  17        1.96        0.00     16.77 o 
   0   0  18       29.55       27.97     14.88 o 
   1   0  18      111.68      107.89     23.44 o 
   2   0  18      221.25      202.76     16.81 o 
   3   0  18      331.57      274.30     21.12 o 
   4   0  18      134.54      126.43     14.10 o 
   5   0  18       98.69       98.29     16.86 o 
   6   0  18      658.89      794.40     42.87 o 
   7   0  18      600.07      591.23     33.41 o 
   8   0  18       32.45       22.16     11.10 o 
   9   0  18      259.19      241.81     16.85 o 
  10   0  18        6.79       27.91     15.50 o 
  11   0  18       26.65       39.25     20.58 o 
  12   0  18        1.61        0.00     22.68 o 
  13   0  18        5.18        6.14     27.04 o 
  14   0  18       11.06       15.47     23.72 o 
  15   0  18        0.74        1.68     26.64 o 
   1   1  18       50.21       51.76      7.93 o 
   2   1  18       37.85       30.19      7.85 o 
   3   1  18       10.08        8.29      7.47 o 
   4   1  18       59.14       67.11      8.28 o 
   5   1  18        7.81       17.03      7.94 o 
   6   1  18       23.81       20.71      9.13 o 
   7   1  18        1.72        2.43      7.93 o 
   8   1  18        2.73        0.00      8.40 o 
   9   1  18        0.72        6.07      9.92 o 
  10   1  18        0.01        0.00     11.10 o 
  11   1  18        0.08        0.76     12.30 o 
  12   1  18       12.60        5.43     15.14 o 
  13   1  18       22.43       29.51     16.41 o 
  14   1  18       10.67        0.00     17.75 o 
  15   1  18        7.82       21.79     19.17 o 
   0   2  18       52.28       58.81     24.83 o 
   1   2  18       92.35      110.14     13.15 o 
   2   2  18       13.24       29.80     12.38 o 
   3   2  18       22.54       15.54      8.51 o 
   4   2  18       27.55       16.44      8.23 o 
   5   2  18        0.51        0.91      8.05 o 
   6   2  18        2.70        8.36      8.27 o 
   7   2  18      332.59      371.01     21.82 o 
   8   2  18        0.63        0.00      9.42 o 
   9   2  18       11.26        9.02     11.56 o 
  10   2  18        1.92        4.08     16.22 o 
  11   2  18       19.23       14.96     12.44 o 
  12   2  18        4.45        3.66     14.96 o 
  13   2  18        0.07        0.00     31.52 o 
  14   2  18       31.03       14.87     21.77 o 
  15   2  18        2.77        4.66     19.00 o 
   1   3  18        7.04        0.00     14.85 o 
   2   3  18       74.60       78.17      9.58 o 
   3   3  18       28.21        0.00     12.25 o 
   4   3  18       94.23      102.84     10.46 o 
   5   3  18       20.56       12.38      9.93 o 
   6   3  18       11.21       13.04     13.48 o 
   7   3  18        7.07        7.75      9.95 o 
   8   3  18        0.44       19.09     11.82 o 
   9   3  18       10.82        4.16     12.13 o 
  10   3  18        0.04        0.00     12.01 o 
  11   3  18       26.12        1.50     13.75 o 
  12   3  18        5.52       16.61     13.54 o 
  13   3  18        1.04       31.17     17.63 o 
  14   3  18        0.66       18.27     22.51 o 
  15   3  18        0.03        0.00     23.64 o 
   0   4  18      325.77      323.27     22.87 o 
   1   4  18       13.25        3.63     13.59 o 
   2   4  18        0.13        0.00      8.98 o 
   3   4  18        1.04        7.09      9.65 o 
   4   4  18       42.42       15.14      9.50 o 
   5   4  18        0.02        0.00     12.32 o 
   6   4  18        5.42        2.90     10.31 o 
   7   4  18        3.35        0.00     11.54 o 
   8   4  18      120.06      138.88     14.74 o 
   9   4  18       68.44       34.40     12.70 o 
  10   4  18       77.95       72.47     14.25 o 
  11   4  18       12.04        3.22     13.91 o 
  12   4  18        6.15        0.00     14.63 o 
  13   4  18        2.60        0.00     15.38 o 
  14   4  18        5.50        0.00     18.89 o 
   1   5  18        5.71        0.00     10.39 o 
   2   5  18      413.73      397.50     19.10 o 
   3   5  18       79.09       54.69     10.69 o 
   4   5  18      136.57      151.39     13.28 o 
   5   5  18        1.81        0.00     13.59 o 
   6   5  18       71.39       58.50     11.77 o 
   7   5  18        9.88        9.48     11.48 o 
   8   5  18        0.50        0.00     13.21 o 
   9   5  18       83.64       76.18     13.43 o 
  10   5  18       80.81       95.21     15.46 o 
  11   5  18        2.75        0.00     14.46 o 
  12   5  18       16.83        1.25     15.78 o 
  13   5  18       17.25       12.19     16.96 o 
   0   6  18        1.55        0.90     14.17 o 
   1   6  18       55.25       29.13     11.01 o 
   2   6  18        0.29        0.00     10.86 o 
   3   6  18      134.67      126.57     13.90 o 
   4   6  18        9.42       11.07     11.28 o 
   5   6  18        4.90        3.28     19.19 o 
   6   6  18       10.18        3.79     15.85 o 
   7   6  18       37.71        9.43     11.69 o 
   8   6  18       15.89        7.09     11.70 o 
   9   6  18      130.22      128.83     19.46 o 
  10   6  18      107.52      148.07     16.35 o 
  11   6  18        2.26        0.00     15.25 o 
  12   6  18       17.93       18.45     16.34 o 
  13   6  18        0.00        0.00     16.83 o 
   1   7  18       41.98       47.42     11.85 o 
   2   7  18        2.33        2.08     16.91 o 
   3   7  18        5.30        0.00     11.98 o 
   4   7  18       14.34        0.00     16.74 o 
   5   7  18      123.40      118.95     14.45 o 
   6   7  18        7.79        5.18     12.43 o 
   7   7  18        1.87        0.00     12.89 o 
   8   7  18       16.65        0.93     12.43 o 
   9   7  18        1.22        8.82     13.15 o 
  10   7  18       11.70        0.00     14.00 o 
  11   7  18        5.48       22.68     16.23 o 
   0   8  18       19.94       23.18     18.26 o 
   1   8  18        4.68        0.00     13.82 o 
   2   8  18       25.88        0.00     13.73 o 
   3   8  18        4.90        4.09     13.29 o 
   4   8  18        0.01        0.00     13.08 o 
   5   8  18       28.04       19.10     16.21 o 
   6   8  18       64.39       73.15     14.97 o 
   7   8  18        4.30        0.00     13.27 o 
   8   8  18       71.51       79.71     14.75 o 
   9   8  18       34.74       29.64     14.29 o 
  10   8  18       21.85        7.93     15.34 o 
   1   9  18        0.09        0.00     13.50 o 
   2   9  18        8.40       25.22     16.18 o 
   3   9  18        0.56        0.00     14.16 o 
   4   9  18        0.50        0.00     14.42 o 
   5   9  18        2.35        0.00     13.78 o 
   6   9  18       46.66       36.80     16.04 o 
   7   9  18        4.49        0.00     14.61 o 
   8   9  18        3.37        0.00     15.02 o 
   0  10  18       18.46        0.51     22.44 o 
   1  10  18       22.46        9.08     15.65 o 
   2  10  18       18.79        0.00     15.51 o 
   3  10  18       18.87        2.08     16.10 o 
   4  10  18        0.61        0.00     21.67 o 
   1   1  19        2.51        5.11      8.34 o 
   2   1  19        1.78        0.00      7.97 o 
   3   1  19       38.47       23.26      8.40 o 
   4   1  19      149.22      147.26     10.90 o 
   5   1  19      389.07      418.59     23.10 o 
   6   1  19       26.16       40.45      9.60 o 
   7   1  19        4.32        8.00      9.28 o 
   8   1  19        3.42        1.29     10.24 o 
   9   1  19        6.02       16.65     10.85 o 
  10   1  19       23.25       10.40     11.86 o 
  11   1  19        5.14        0.00     15.26 o 
  12   1  19        0.45       13.39     20.30 o 
  13   1  19       35.14        0.00     20.98 o 
  14   1  19       18.12       40.11     22.81 o 
   0   2  19       56.67       94.28     14.37 o 
   1   2  19        9.31        3.52      8.84 o 
   2   2  19      171.45      167.25     11.55 o 
   3   2  19       18.95       29.47      8.82 o 
   4   2  19       66.95       69.21      9.72 o 
   5   2  19        5.67        0.00      9.56 o 
   6   2  19      113.85      121.28     11.29 o 
   7   2  19       35.50       51.11     14.96 o 
   8   2  19       24.71       25.56     10.93 o 
   9   2  19        0.25       13.08     12.30 o 
  10   2  19       38.59       26.37     12.67 o 
  11   2  19        8.95        0.00     13.21 o 
  12   2  19       31.03       37.14     16.71 o 
  13   2  19       11.13       33.34     22.62 o 
  14   2  19        0.99        0.00     22.11 o 
   1   3  19        0.05        0.00      9.26 o 
   2   3  19      240.77      229.59     13.20 o 
   3   3  19       64.56       68.01     10.38 o 
   4   3  19      158.92      179.64     12.25 o 
   5   3  19        0.92        0.00     10.13 o 
   6   3  19       12.34        0.00     10.90 o 
   7   3  19       17.50       23.51     20.73 o 
   8   3  19        6.46        0.48     12.11 o 
   9   3  19       40.73       28.09     12.96 o 
  10   3  19       66.37       48.99     19.33 o 
  11   3  19        3.43        0.00     13.86 o 
  12   3  19        5.58        0.00     14.22 o 
  13   3  19        0.11        0.00     21.10 o 
  14   3  19       10.54       44.77     22.85 o 
   0   4  19        0.03        0.00     13.66 o 
   1   4  19      488.79      515.04     22.20 o 
   2   4  19        5.76        7.38     10.06 o 
   3   4  19       65.74       46.09     10.34 o 
   4   4  19      257.18      268.04     21.13 o 
   5   4  19      116.87      103.79     12.40 o 
   6   4  19        6.94        0.14     12.07 o 
   7   4  19       41.10       32.81     11.87 o 
   8   4  19      160.46      184.72     15.40 o 
   9   4  19        1.18        0.00     13.51 o 
  10   4  19        2.31       25.19     14.39 o 
  11   4  19        0.55        5.27     15.39 o 
  12   4  19       24.79       49.05     15.94 o 
  13   4  19       30.28       43.63     16.30 o 
   1   5  19       23.42       31.95     11.27 o 
   2   5  19       26.11       28.78     11.00 o 
   3   5  19      132.88      161.29     15.42 o 
   4   5  19        2.92        0.00     12.09 o 
   5   5  19      213.45      194.34     21.63 o 
   6   5  19       16.51       29.25     12.10 o 
   7   5  19       13.07        0.00     13.01 o 
   8   5  19       10.78       12.90     13.77 o 
   9   5  19        7.16        8.35     13.05 o 
  10   5  19        3.33        2.56     15.04 o 
  11   5  19        1.82        0.00     15.31 o 
  12   5  19       58.40       56.31     17.04 o 
   0   6  19       67.55       68.34     20.42 o 
   1   6  19        1.54        0.00     11.24 o 
   2   6  19       54.11       47.67     15.00 o 
   3   6  19       60.78       80.53     12.94 o 
   4   6  19        7.89        0.00     12.41 o 
   5   6  19        0.00        0.00     13.00 o 
   6   6  19       20.07       37.85     13.60 o 
   7   6  19       80.73       94.19     13.54 o 
   8   6  19        0.02        0.00     13.74 o 
   9   6  19        4.33        0.00     14.85 o 
  10   6  19        2.93       17.01     14.96 o 
  11   6  19        3.75        0.00     18.06 o 
   1   7  19        1.74        0.00     12.23 o 
   2   7  19        0.14       10.66     12.77 o 
   3   7  19       15.56       23.88     13.33 o 
   4   7  19       24.52       13.49     13.74 o 
   5   7  19        3.21        0.00     13.69 o 
   6   7  19        4.40        0.59     13.66 o 
   7   7  19        5.31       19.00     12.90 o 
   8   7  19       11.33        0.00     15.09 o 
   9   7  19        1.59        2.52     15.11 o 
  10   7  19       19.18        5.21     15.82 o 
   0   8  19       15.13       18.60     20.50 o 
   1   8  19        6.56        7.66     13.41 o 
   2   8  19        0.13        5.85     18.98 o 
   3   8  19        1.36        0.00     13.92 o 
   4   8  19       13.50        0.00     13.98 o 
   5   8  19        0.39        0.00     13.89 o 
   6   8  19        2.51        0.00     15.20 o 
   7   8  19       27.44       54.64     20.25 o 
   8   8  19       13.53        6.72     15.12 o 
   1   9  19       24.42       33.46     15.30 o 
   2   9  19        1.47        8.37     15.18 o 
   3   9  19       17.25        0.00     14.84 o 
   4   9  19        8.33       13.82     15.87 o 
   5   9  19        2.24        0.00     15.77 o 
   0   0  20      160.13      190.57     22.48 o 
   1   0  20      100.03      100.82     18.26 o 
   2   0  20        6.01        0.00     20.74 o 
   3   0  20       30.42       70.78     23.00 o 
   4   0  20      429.15      479.47     29.18 o 
   5   0  20      508.20      550.19     32.33 o 
   6   0  20      254.44      235.90     19.72 o 
   7   0  20        9.89        3.81     13.69 o 
   8   0  20       39.81       46.77     15.15 o 
   9   0  20       31.71       32.14     20.18 o 
  10   0  20       11.47       36.82     33.86 o 
  11   0  20       28.36       34.23     34.67 o 
  12   0  20       19.24       16.96     31.49 o 
  13   0  20        4.36        0.00     33.34 o 
   1   1  20      102.78      107.69     10.45 o 
   2   1  20      182.79      196.89     12.85 o 
   3   1  20       50.34       81.29      9.61 o 
   4   1  20        3.07        4.69      9.72 o 
   5   1  20        3.60       23.96      9.99 o 
   6   1  20       74.43       94.20     13.39 o 
   7   1  20        2.85        3.00     10.24 o 
   8   1  20        0.11       10.26     11.99 o 
   9   1  20        8.92       16.87     13.72 o 
  10   1  20       11.68        6.87     16.18 o 
  11   1  20        0.84        0.13     24.64 o 
  12   1  20       20.32       57.97     30.06 o 
  13   1  20       20.08       41.35     29.62 o 
   0   2  20       93.53      118.65     16.32 o 
   1   2  20       27.78       18.22      9.56 o 
   2   2  20       23.32       11.50      9.05 o 
   3   2  20      101.54      125.39     15.23 o 
   4   2  20       47.94       54.64     10.13 o 
   5   2  20       65.23       82.01     12.90 o 
   6   2  20       21.97       21.22     11.22 o 
   7   2  20        9.65        6.43     11.84 o 
   8   2  20       22.07       19.86     13.34 o 
   9   2  20        0.10        6.56     12.63 o 
  10   2  20        0.02       13.03     13.18 o 
  11   2  20        0.55        7.16     16.66 o 
  12   2  20        1.93        0.00     22.64 o 
  13   2  20        0.91       48.65     21.88 o 
   1   3  20        0.37        0.00      9.96 o 
   2   3  20        4.00       25.22     11.28 o 
   3   3  20        4.42        0.00     14.76 o 
   4   3  20       91.08       97.50     15.62 o 
   5   3  20       16.26        6.23     11.04 o 
   6   3  20       16.28       22.22     14.64 o 
   7   3  20       15.85        9.75     13.87 o 
   8   3  20        7.22       28.56     13.60 o 
   9   3  20        0.25        0.00     13.40 o 
  10   3  20        1.30        9.46     14.30 o 
  11   3  20       17.56       28.10     15.05 o 
  12   3  20       23.76       12.72     17.52 o 
   0   4  20        3.22       16.03     15.32 o 
   1   4  20       70.03       81.98     12.07 o 
   2   4  20        0.00        0.00     12.52 o 
   3   4  20        2.44        0.00     10.56 o 
   4   4  20        1.19        0.00     11.54 o 
   5   4  20        0.32        0.39     11.93 o 
   6   4  20       50.26       71.89     12.91 o 
   7   4  20       23.53        4.36     13.05 o 
   8   4  20        8.91        0.00     13.81 o 
   9   4  20        6.35        6.46     15.25 o 
  10   4  20       50.68       52.43     17.66 o 
  11   4  20        1.90        0.19     15.85 o 
  12   4  20        0.02        0.00     16.08 o 
   1   5  20       87.88      135.37     18.50 o 
   2   5  20        8.79        0.00     11.60 o 
   3   5  20       31.32       24.61     12.38 o 
   4   5  20        0.63        0.00     12.21 o 
   5   5  20        8.21        0.00     12.22 o 
   6   5  20      156.22      141.67     16.44 o 
   7   5  20       22.50       23.46     13.97 o 
   8   5  20        1.61        0.00     14.31 o 
   9   5  20        1.73        0.00     16.77 o 
  10   5  20       28.95       11.18     17.06 o 
  11   5  20        7.71        0.00     16.28 o 
   0   6  20        0.24        0.00     17.91 o 
   1   6  20      141.67      164.59     15.37 o 
   2   6  20       11.45        8.10     16.96 o 
   3   6  20        7.93        7.39     13.02 o 
   4   6  20        4.84        2.41     19.01 o 
   5   6  20       10.66       12.88     13.06 o 
   6   6  20        3.89       13.33     15.68 o 
   7   6  20       56.77       45.96     15.17 o 
   8   6  20       27.42       38.90     15.15 o 
   9   6  20       14.44        0.00     15.63 o 
  10   6  20        4.49        0.00     17.77 o 
   1   7  20        7.25        6.16     13.57 o 
   2   7  20       28.02       47.31     14.75 o 
   3   7  20       30.94       18.52     14.16 o 
   4   7  20       30.12       39.74     13.42 o 
   5   7  20        4.42        3.08     14.35 o 
   6   7  20       37.42       24.51     17.78 o 
   7   7  20        0.28        0.00     14.98 o 
   8   7  20        2.29        3.38     15.89 o 
   0   8  20        6.57        8.93     43.23 o 
   1   8  20        9.50        6.68     14.71 o 
   2   8  20       12.52       11.97     13.58 o 
   3   8  20        1.02        2.50     15.47 o 
   4   8  20       12.41        9.38     15.72 o 
   5   8  20       18.44        0.00     26.73 o 
   6   8  20       19.74       14.06     15.01 o 
   1   1  21        6.92        7.05     10.53 o 
   2   1  21      138.80      150.32     11.90 o 
   3   1  21      165.69      195.40     13.47 o 
   4   1  21      234.92      244.70     14.65 o 
   5   1  21        1.39        0.00     10.18 o 
   6   1  21       36.01       48.25     11.28 o 
   7   1  21       11.60       23.42     12.63 o 
   8   1  21        0.03        0.00     12.89 o 
   9   1  21       29.05       24.55     17.75 o 
  10   1  21        0.21        7.75     19.48 o 
  11   1  21       15.62       17.73     24.80 o 
  12   1  21       32.99       28.67     26.03 o 
   0   2  21       99.88       69.77     15.71 o 
   1   2  21       57.48       83.69     11.76 o 
   2   2  21        9.11        4.53     10.50 o 
   3   2  21       93.37      110.82     12.07 o 
   4   2  21       69.73       69.24     14.46 o 
   5   2  21       17.77       14.84     12.24 o 
   6   2  21        6.88        0.00     13.38 o 
   7   2  21       31.28       25.49     13.99 o 
   8   2  21        2.14       15.66     14.44 o 
   9   2  21       18.63        3.59     14.93 o 
  10   2  21       16.77        8.49     19.58 o 
  11   2  21        1.13        0.00     18.32 o 
   1   3  21      132.42      168.15     13.42 o 
   2   3  21       57.84       78.76     11.71 o 
   3   3  21      132.78      174.35     16.50 o 
   4   3  21      116.42      131.94     15.10 o 
   5   3  21       59.67       60.05     17.15 o 
   6   3  21       31.20       32.20     14.51 o 
   7   3  21        0.14        0.00     13.52 o 
   8   3  21       66.63       27.37     24.22 o 
   9   3  21       14.02       10.56     15.79 o 
  10   3  21        6.77       17.93     15.19 o 
  11   3  21       25.70       44.98     15.96 o 
   0   4  21        6.81       19.69     18.40 o 
   1   4  21        1.69        0.00     11.16 o 
   2   4  21       23.04        6.20     12.26 o 
   3   4  21        1.88        1.11     11.76 o 
   4   4  21       22.56        5.54     13.16 o 
   5   4  21        6.24       13.23     12.43 o 
   6   4  21       10.52        5.60     13.44 o 
   7   4  21        3.55        0.00     14.28 o 
   8   4  21        1.51       16.94     16.04 o 
   9   4  21        3.17        0.00     16.68 o 
  10   4  21        1.77        0.00     17.96 o 
   1   5  21       25.45        4.56     12.68 o 
   2   5  21       81.50       86.85     15.34 o 
   3   5  21       16.36       13.21     13.06 o 
   4   5  21       10.52       24.52     13.25 o 
   5   5  21       19.25       14.55     14.29 o 
   6   5  21       61.76       56.80     15.05 o 
   7   5  21        2.49        0.00     14.92 o 
   8   5  21       21.42       22.74     14.70 o 
   9   5  21        0.18        0.00     17.47 o 
   0   6  21        5.93        0.00     18.18 o 
   1   6  21        6.05        0.00     13.52 o 
   2   6  21       18.19        2.09     13.37 o 
   3   6  21        0.04        0.00     13.92 o 
   4   6  21        1.71        5.14     25.46 o 
   5   6  21        0.29       14.25     15.37 o 
   6   6  21       23.11       16.46     15.59 o 
   7   6  21        1.19        0.00     14.71 o 
   8   6  21       13.50        0.00     15.08 o 
   1   7  21        2.64        0.00     14.13 o 
   2   7  21        4.09        0.00     14.22 o 
   3   7  21       26.45       43.27     14.66 o 
   4   7  21       13.78        0.00     14.35 o 
   5   7  21        0.07       11.00     15.19 o 
   0   0  22        0.21        0.00     26.45 o 
   1   0  22       27.87       31.45     15.67 o 
   2   0  22      105.50       79.09     16.66 o 
   3   0  22       36.04       37.10     15.42 o 
   4   0  22        3.77       38.04     16.89 o 
   5   0  22       81.04       15.96     15.76 o 
   6   0  22       11.43        6.99     16.78 o 
   7   0  22       13.10       12.96     16.58 o 
   8   0  22       11.28       21.08     23.70 o 
   9   0  22       18.16        0.00     24.13 o 
  10   0  22       16.54       63.12     34.30 o 
   1   1  22        8.27        0.00     10.90 o 
   2   1  22      134.63      144.03     15.84 o 
   3   1  22       17.25       32.20     12.51 o 
   4   1  22      117.27      157.62     13.57 o 
   5   1  22       31.51       35.77     11.86 o 
   6   1  22       16.53       18.42     11.72 o 
   7   1  22       62.74       71.40     14.00 o 
   8   1  22        7.62        4.03     14.08 o 
   9   1  22        1.64        9.62     17.86 o 
  10   1  22        3.30        0.00     19.27 o 
   0   2  22       14.31        8.48     15.78 o 
   1   2  22       22.67       24.90     11.58 o 
   2   2  22        5.56        0.00     11.46 o 
   3   2  22      137.26      145.55     13.22 o 
   4   2  22        0.30        0.00     12.60 o 
   5   2  22       53.98       71.85     13.54 o 
   6   2  22       10.19        1.16     15.03 o 
   7   2  22       96.01      132.60     17.11 o 
   8   2  22       44.03       49.29     16.54 o 
   9   2  22        0.02        0.00     16.47 o 
  10   2  22       29.96       35.27     20.65 o 
   1   3  22        6.52        9.00     12.33 o 
   2   3  22        9.51        0.00     13.25 o 
   3   3  22        4.47        0.88     12.25 o 
   4   3  22        0.07        0.00     12.41 o 
   5   3  22        0.24       14.03     13.05 o 
   6   3  22        0.00        0.00     15.81 o 
   7   3  22        6.95        0.00     15.72 o 
   8   3  22        1.60        0.00     15.55 o 
   9   3  22        1.30        0.00     15.54 o 
   0   4  22       14.94       20.24     16.26 o 
   1   4  22       35.46       44.38     12.66 o 
   2   4  22        0.26        3.77     13.23 o 
   3   4  22       24.34       20.34     13.48 o 
   4   4  22        0.57        0.00     13.79 o 
   5   4  22        1.29        7.34     14.45 o 
   6   4  22        0.79        0.00     13.65 o 
   7   4  22       36.09       10.43     16.18 o 
   8   4  22        0.45        3.48     17.14 o 
   1   5  22        2.85        0.00     13.91 o 
   2   5  22        4.55        0.00     13.88 o 
   3   5  22       20.26       24.15     14.85 o 
   4   5  22        4.03        0.00     13.63 o 
   5   5  22        0.00        0.00     14.29 o 
   6   5  22       85.55       88.33     16.70 o 
   7   5  22        1.15       14.80     15.48 o 
   0   6  22       20.36       32.00     18.45 o 
   1   6  22        6.08        0.00     14.77 o 
   2   6  22       16.91       11.76     15.35 o 
   3   6  22        0.84        9.12     14.56 o 
   4   6  22       25.16       23.64     14.28 o 
   5   6  22        9.16        0.00     16.18 o 
   1   1  23        0.23        0.00     13.92 o 
   2   1  23       19.27       20.85     13.74 o 
   3   1  23       18.52       14.37     13.18 o 
   4   1  23      119.69      125.06     15.20 o 
   5   1  23       12.48       10.93     13.42 o 
   6   1  23        0.13        0.00     12.94 o 
   7   1  23        3.66       16.20     15.04 o 
   8   1  23        0.12        0.00     16.64 o 
   0   2  23        0.87       15.97     18.15 o 
   1   2  23       12.94        9.95     12.52 o 
   2   2  23        2.46        0.00     12.42 o 
   3   2  23       24.78       22.94     12.74 o 
   4   2  23        3.73        3.52     14.24 o 
   5   2  23       69.61       83.47     17.67 o 
   6   2  23        0.17        4.93     15.66 o 
   7   2  23       20.39       33.75     16.20 o 
   1   3  23        8.53        4.31     12.63 o 
   2   3  23       11.26       24.12     13.10 o 
   3   3  23       34.75       24.63     13.77 o 
   4   3  23       20.80       15.91     14.33 o 
   5   3  23       13.02       18.93     16.14 o 
   6   3  23       25.26       46.60     17.22 o 
   0   4  23       36.66       24.22     19.01 o 
   1   4  23       29.39       25.88     13.52 o 
   2   4  23       14.05        0.00     13.61 o 
   3   4  23       18.92       15.84     14.35 o 
   4   4  23        0.00        0.00     14.01 o 
   5   4  23       20.26       17.97     15.85 o 
   1   5  23        0.48        0.00     14.24 o 
   2   5  23        0.05        0.00     14.92 o 
   3   5  23        0.00        0.00     15.85 o 
   0   0  24      106.53       89.94     34.67 o 
   1   0  24      116.48      162.16     24.99 o 
   2   0  24      116.30      107.46     24.86 o 
   3   0  24       39.87       20.17     22.60 o 
   4   0  24        0.06        7.93     18.50 o 
   5   0  24       27.48       50.42     19.86 o 
   1   1  24        9.02        0.18     14.72 o 
   2   1  24       72.25       75.29     15.44 o 
   3   1  24       13.94       15.29     13.91 o 
   4   1  24       21.43        9.79     14.96 o 
   0   2  24        1.08       24.70     19.57 o 
   1   2  24        0.03        0.00     12.97 o 
   2   2  24        8.33       11.39     13.73 o 
   3   2  24        4.78        0.00     15.42 o 
   4   2  24        0.05        7.65     14.84 o 
   1   3  24        2.27       10.20     14.44 o 
   2   3  24        2.09        0.00     14.50 o 
                                                 
